# Supplementary material for: ﻿The scorpions of the Estación de Biología Chamela, Jalisco, Mexico with the description of a new species of Mesomexovis (Scorpiones, Vaejovidae) and an identification key
Source: Zookeys. 2025 Jun 27;1243:241–67. doi: 10.3897/zookeys.1243.146978 (PMC12238967; doi:10.3897/zookeys.1243.146978)
Supplement: XML Treatment for Centruroides chamela [file zookeys.1243.146978-treatment1.xml]

<!DOCTYPE tp:taxon-treatment
  PUBLIC "-//TaxonX//DTD Taxonomic Treatment Publishing DTD v0 20100105//EN" "tax-treatment-NSO.dtd">
<tp:taxon-treatment xmlns:tp="http://www.plazi.org/taxpub"><tp:treatment-meta><kwd-group><label>Taxon classification</label><kwd>
                <named-content content-type="kingdom">Animalia</named-content>
              </kwd><kwd>
                <named-content content-type="order">Scorpiones</named-content>
              </kwd><kwd>
                <named-content content-type="family">Buthidae</named-content>
              </kwd></kwd-group><mixed-citation publication-type="journal"><person-group><name><surname>de Araujo Lira</surname><given-names>André Felipe</given-names></name><name><surname>González-Santillán</surname><given-names>Edmundo</given-names></name></person-group><article-title>﻿The scorpions of the Estación de Biología Chamela, Jalisco, Mexico with the description of a new species of <italic><tp:taxon-name><tp:taxon-name-part taxon-name-part-type="genus" reg="Mesomexovis">Mesomexovis</tp:taxon-name-part></tp:taxon-name></italic> (<tp:taxon-name><tp:taxon-name-part taxon-name-part-type="order">Scorpiones</tp:taxon-name-part></tp:taxon-name>, <tp:taxon-name><tp:taxon-name-part taxon-name-part-type="family">Vaejovidae</tp:taxon-name-part></tp:taxon-name>) and an identification key</article-title><source>Zookeys</source><day>27</day><month>06</month><year>2025</year><volume>1243</volume><fpage>241</fpage><lpage>267</lpage><pub-id pub-id-type="doi">10.3897/zookeys.1243.146978</pub-id></mixed-citation></tp:treatment-meta><tp:nomenclature><label>﻿</label><tp:taxon-name>
              <object-id xmlns:xlink="http://www.w3.org/1999/xlink" content-type="arpha" xlink:type="simple">AC3931F0-B6C9-53F2-89ED-6618C2D82D0E</object-id>
              <tp:taxon-name-part taxon-name-part-type="genus" reg="Centruroides">Centruroides</tp:taxon-name-part>
              <tp:taxon-name-part taxon-name-part-type="species" reg="chamela">chamela</tp:taxon-name-part>
            </tp:taxon-name><tp:taxon-authority>Ponce-Saavedra &amp; Francke, 2011</tp:taxon-authority><xref ref-type="fig" rid="F2">Fig. 2</xref></tp:nomenclature><tp:treatment-sec sec-type="material" id="SECID0EJOAC"><title>Material examined.</title><p><bold><italic>Holotype</italic>.</bold> México • ♂; Jalisco, Municipio la Huerta: Estación de Biología, <named-content xmlns:xlink="http://www.w3.org/1999/xlink" content-type="dwc:institutional_code" xlink:title="Instituto de Biología, Universidad Nacional Autónoma de México" xlink:href="http://grbio.org/institution/instituto-de-biiolog%C3%ADa-universidad-nacional-aut%C3%B3noma-de-m%C3%A9xico" xlink:type="simple">IBUNAM</named-content>; Chamela-Cuixmala, <named-content xmlns:xlink="http://www.w3.org/1999/xlink" content-type="dwc:verbatimCoordinates" xlink:type="simple"><named-content content-type="geo-json" specific-use="{&#34;type&#34;:&#34;Point&#34;,&#34;coordinates&#34;:[-105.043500,19.498000]}" id="NCID0E3OAC" xlink:type="simple">19°29.88'N, 105°02.61'W</named-content></named-content>, 97 m, 31.VIII.2007, O. Francke, A. Valdez, H. Montaño, A. Ballesteros, and C. Santibáñez leg, collected on the ground; <abbrev xmlns:xlink="http://www.w3.org/1999/xlink" content-type="institution" xlink:title="Colección Nacional de Arácnidos" id="ABBRID0EBPAC" xlink:type="simple">CNAN</abbrev>-T0689. <bold><italic>Paratypes</italic>.</bold> Same locality • 1 ♂ (<abbrev xmlns:xlink="http://www.w3.org/1999/xlink" content-type="institution" xlink:title="Colección Nacional de Arácnidos" id="ABBRID0EKPAC" xlink:type="simple">CNAN</abbrev>-SC01506), 2.IV.1989, E. Ramírez leg; • 2 ♀, collected inside bromeliads (<abbrev xmlns:xlink="http://www.w3.org/1999/xlink" content-type="institution" xlink:title="Colección Nacional de Arácnidos" id="ABBRID0EPPAC" xlink:type="simple">CNAN</abbrev>-SC01506), collected inside bromeliads; E. Ramírez leg; • 2 ♂, 2 ♀, collected inside bromeliads (AMNH); 2-IV-1989, E. Ramírez leg; • 2 ♂, 2 ♀, collected inside bromeliads (INDRE); 2.IV.1989, E. Ramírez leg; • 1 ♀, collected inside bromeliads (INDRE) 2-IV-1989, E. Ramírez leg, • 1 ♀ (INDRE); • 1 ♂, 1 ♀, collected on the ground (FBUMSNH); • 1 ♂, camino a Chachalacas, <named-content xmlns:xlink="http://www.w3.org/1999/xlink" content-type="dwc:verbatimCoordinates" xlink:type="simple"><named-content content-type="geo-json" specific-use="{&#34;type&#34;:&#34;Point&#34;,&#34;coordinates&#34;:[-105.045817,19.493667]}" id="NCID0EXPAC" xlink:type="simple">19°29.620'N. 105°02.749'W</named-content></named-content> (FBUMSNH).</p><fig id="F2" position="float" orientation="portrait"><object-id xmlns:xlink="http://www.w3.org/1999/xlink" content-type="doi" xlink:type="simple">10.3897/zookeys.1243.146978.figure2</object-id><object-id xmlns:xlink="http://www.w3.org/1999/xlink" content-type="arpha" xlink:type="simple">913C809C-347D-5023-91E7-7CA44527C1BA</object-id><label>Figure 2.</label><caption><p><italic><tp:taxon-name><tp:taxon-name-part taxon-name-part-type="genus" reg="Centruroides">Centruroides</tp:taxon-name-part><tp:taxon-name-part taxon-name-part-type="species" reg="chamela">chamela</tp:taxon-name-part></tp:taxon-name></italic> Ponce-Saavedra &amp; Francke, 2011. Live habitus of adult specimens from <abbrev xmlns:xlink="http://www.w3.org/1999/xlink" content-type="institution" xlink:title="Estación de Biología Chamela" id="ABBRID0EQAAE" xlink:type="simple">EBC</abbrev><bold>A</bold> female <bold>B</bold> male.</p></caption><graphic xmlns:xlink="http://www.w3.org/1999/xlink" xlink:href="zookeys-1243-241_article-146978__-g002.jpg" position="float" orientation="portrait" xlink:type="simple" id="oo_1362652.jpg"><uri content-type="original_file" xlink:type="simple">https://binary.pensoft.net/fig/1362652</uri></graphic></fig></tp:treatment-sec><tp:treatment-sec sec-type="distribution" id="SECID0E5AAE"><title>Distribution.</title><p>This species is endemic to the Pacific lowlands of Jalisco, most likely mirroring the distribution of <italic><tp:taxon-name><tp:taxon-name-part taxon-name-part-type="genus" reg="Centruroides">C.</tp:taxon-name-part><tp:taxon-name-part taxon-name-part-type="species" reg="elegans">elegans</tp:taxon-name-part></tp:taxon-name></italic>.</p></tp:treatment-sec><tp:treatment-sec sec-type="remarks" id="SECID0EPBAE"><title>Remarks.</title><p>This is the only arboreal member of the striped species group of the genus <italic><tp:taxon-name><tp:taxon-name-part taxon-name-part-type="genus" reg="Centruroides">Centruroides</tp:taxon-name-part></tp:taxon-name></italic> (<xref ref-type="bibr" rid="B10">González-Santillán 2004</xref>). All other Mexican species of arboreal species are found in the <italic>thorelli</italic> species group, recently revised by <xref ref-type="bibr" rid="B15">Goodman et al. (2021)</xref>. The authors indicated that the distribution of <italic><tp:taxon-name><tp:taxon-name-part taxon-name-part-type="genus" reg="Centruroides">Centruroides</tp:taxon-name-part><tp:taxon-name-part taxon-name-part-type="species" reg="chanae">chanae</tp:taxon-name-part></tp:taxon-name></italic> Goodman, Prendini, Francke &amp; Esposito, 2021, the only species of the <italic>thorelli</italic> group distributed in the Pacific coast of Mexico, reaches the limits of the littorals of Colima and Michoacán. We infer that <italic><tp:taxon-name><tp:taxon-name-part taxon-name-part-type="genus" reg="Centruroides">C.</tp:taxon-name-part><tp:taxon-name-part taxon-name-part-type="species" reg="chamela">chamela</tp:taxon-name-part></tp:taxon-name></italic> substitutes <italic><tp:taxon-name><tp:taxon-name-part taxon-name-part-type="genus" reg="Centruroides">C.</tp:taxon-name-part><tp:taxon-name-part taxon-name-part-type="species" reg="chanae">chanae</tp:taxon-name-part></tp:taxon-name></italic> ecologically in the littorals of Jalisco. Besides, there are no records of any species resembling species of the <italic>thorelli</italic> group, and our recent fieldwork in the <abbrev xmlns:xlink="http://www.w3.org/1999/xlink" content-type="institution" xlink:title="Estación de Biología Chamela" id="ABBRID0ELDAE" xlink:type="simple">EBC</abbrev> produced only the two species cited here. We tested the potency of the venom of this species and are preparing a report on it; our preliminary results indicate that the potency is comparable to that of <italic><tp:taxon-name><tp:taxon-name-part taxon-name-part-type="genus" reg="Centruroides">C.</tp:taxon-name-part><tp:taxon-name-part taxon-name-part-type="species" reg="elegans">elegans</tp:taxon-name-part></tp:taxon-name></italic>.</p></tp:treatment-sec><ref-list><ref id="B10"><mixed-citation xmlns:xlink="http://www.w3.org/1999/xlink" xlink:type="simple"><person-group><name name-style="western"><surname>González-Santillán</surname><given-names>E</given-names></name></person-group> (<year>2004</year>) Diversidad, taxonomía y habitat de alacranes. In: Farcía-Aldrete AN, Ayala R (Eds) Artropodos de Chamela, Universidad Nacional Autónoma de México, Ciudad de México, 25–35.</mixed-citation></ref><ref id="B15"><mixed-citation xmlns:xlink="http://www.w3.org/1999/xlink" xlink:type="simple"><person-group><name name-style="western"><surname>Goodman</surname><given-names>AM</given-names></name><name name-style="western"><surname>Prendini</surname><given-names>L</given-names></name><name name-style="western"><surname>Francke</surname><given-names>OF</given-names></name><name name-style="western"><surname>Esposito</surname><given-names>LA</given-names></name></person-group> (<year>2021</year>) <article-title>Systematic revision of the arboreal Neotropical “<italic>Thorellii</italic>” clade of <italic><tp:taxon-name><tp:taxon-name-part taxon-name-part-type="genus">Centruroides</tp:taxon-name-part></tp:taxon-name></italic> Marx, 1890, bark scorpions (<tp:taxon-name><tp:taxon-name-part taxon-name-part-type="family">Buthidae</tp:taxon-name-part></tp:taxon-name> C.L. Koch, 1837) with descriptions of six new species.</article-title><source>Bulletin of the American Museum of Natural History</source><volume>452</volume>(<issue>1</issue>): <fpage>1</fpage>–<lpage>92</lpage>. <ext-link xlink:href="10.1206/0003-0090.452.1.1" ext-link-type="doi" xlink:type="simple">https://doi.org/10.1206/0003-0090.452.1.1</ext-link></mixed-citation></ref></ref-list></tp:taxon-treatment>
