# Supplementary material for: ﻿The scorpions of the Estación de Biología Chamela, Jalisco, Mexico with the description of a new species of Mesomexovis (Scorpiones, Vaejovidae) and an identification key
Source: Zookeys. 2025 Jun 27;1243:241–67. doi: 10.3897/zookeys.1243.146978 (PMC12238967; doi:10.3897/zookeys.1243.146978)
Supplement: XML Treatment for Centruroides elegans [file zookeys.1243.146978-treatment2.xml]

<!DOCTYPE tp:taxon-treatment
  PUBLIC "-//TaxonX//DTD Taxonomic Treatment Publishing DTD v0 20100105//EN" "tax-treatment-NSO.dtd">
<tp:taxon-treatment xmlns:tp="http://www.plazi.org/taxpub"><tp:treatment-meta><kwd-group><label>Taxon classification</label><kwd>
                <named-content content-type="kingdom">Animalia</named-content>
              </kwd><kwd>
                <named-content content-type="order">Scorpiones</named-content>
              </kwd><kwd>
                <named-content content-type="family">Buthidae</named-content>
              </kwd></kwd-group><mixed-citation publication-type="journal"><person-group><name><surname>de Araujo Lira</surname><given-names>André Felipe</given-names></name><name><surname>González-Santillán</surname><given-names>Edmundo</given-names></name></person-group><article-title>﻿The scorpions of the Estación de Biología Chamela, Jalisco, Mexico with the description of a new species of <italic><tp:taxon-name><tp:taxon-name-part taxon-name-part-type="genus" reg="Mesomexovis">Mesomexovis</tp:taxon-name-part></tp:taxon-name></italic> (<tp:taxon-name><tp:taxon-name-part taxon-name-part-type="order">Scorpiones</tp:taxon-name-part></tp:taxon-name>, <tp:taxon-name><tp:taxon-name-part taxon-name-part-type="family">Vaejovidae</tp:taxon-name-part></tp:taxon-name>) and an identification key</article-title><source>Zookeys</source><day>27</day><month>06</month><year>2025</year><volume>1243</volume><fpage>241</fpage><lpage>267</lpage><pub-id pub-id-type="doi">10.3897/zookeys.1243.146978</pub-id></mixed-citation></tp:treatment-meta><tp:nomenclature><label>﻿</label><tp:taxon-name>
              <object-id xmlns:xlink="http://www.w3.org/1999/xlink" content-type="arpha" xlink:type="simple">259AFB4D-A796-51BE-A8A9-C00F991910D6</object-id>
              <tp:taxon-name-part taxon-name-part-type="genus" reg="Centruroides">Centruroides</tp:taxon-name-part>
              <tp:taxon-name-part taxon-name-part-type="species" reg="elegans">elegans</tp:taxon-name-part>
            </tp:taxon-name><tp:taxon-authority>(Thorell, 1876)</tp:taxon-authority><xref ref-type="fig" rid="F3">Fig. 3</xref></tp:nomenclature><tp:treatment-sec sec-type="type material" id="SECID0EEFAE"><title>Type material.</title><p><bold><italic>Holotype</italic>.</bold> Mexico • deposited at the Naturhistoriska Museet, Goteborg, Sweden (not examined).</p></tp:treatment-sec><tp:treatment-sec sec-type="material" id="SECID0EPFAE"><title>Other material.</title><p>Mexico • Jalisco, Municipio la Huerta: Estación de Biología Chamela, 11.5.1989, <named-content xmlns:xlink="http://www.w3.org/1999/xlink" content-type="dwc:verbatimCoordinates" xlink:type="simple"><named-content content-type="geo-json" specific-use="{&#34;type&#34;:&#34;Point&#34;,&#34;coordinates&#34;:[-105.044500,19.498500]}" id="NCID0EYFAE" xlink:type="simple">19°29.91'N, 105°2.67'W</named-content></named-content>, 80 m, G. Ortega leg (<abbrev xmlns:xlink="http://www.w3.org/1999/xlink" content-type="institution" xlink:title="Colección Nacional de Arácnidos" id="ABBRID0E4FAE" xlink:type="simple">CNAN</abbrev>-SC259), 1 ♂, 2 ♀; • 23.X.2001, 80 m, E. González-Santillán leg (<abbrev xmlns:xlink="http://www.w3.org/1999/xlink" content-type="institution" xlink:title="Colección Nacional de Arácnidos" id="ABBRID0ECGAE" xlink:type="simple">CNAN</abbrev>-SC279), 1 ♂, 2 ♀; • 15.IX.1977, 80 m, N. Pérez (<abbrev xmlns:xlink="http://www.w3.org/1999/xlink" content-type="institution" xlink:title="Colección Nacional de Arácnidos" id="ABBRID0EHGAE" xlink:type="simple">CNAN</abbrev>-SC260), 22 ♂, 4 ♀; • 3.VI.1975, G. Casas leg (<abbrev xmlns:xlink="http://www.w3.org/1999/xlink" content-type="institution" xlink:title="Colección Nacional de Arácnidos" id="ABBRID0EMGAE" xlink:type="simple">CNAN</abbrev>-SC245), 4 juvs; • 16.XII.1998, 80 m, D. Estrada leg, 1 ♀ (<abbrev xmlns:xlink="http://www.w3.org/1999/xlink" content-type="institution" xlink:title="Colección Nacional de Arácnidos" id="ABBRID0ERGAE" xlink:type="simple">CNAN</abbrev>-SC246) 1 ♂, 1 ♀; • 26.III.2000, 280 m, E. González-Santillán leg (<abbrev xmlns:xlink="http://www.w3.org/1999/xlink" content-type="institution" xlink:title="Colección Nacional de Arácnidos" id="ABBRID0EWGAE" xlink:type="simple">CNAN</abbrev>-SC243); • 26.xi.2004, 80 m, A. Valdez leg (<abbrev xmlns:xlink="http://www.w3.org/1999/xlink" content-type="institution" xlink:title="Colección Nacional de Arácnidos" id="ABBRID0E2GAE" xlink:type="simple">CNAN</abbrev>-SC269), 1 ♂; • 24.xi.2004, 13 m, A. Valdez leg (<abbrev xmlns:xlink="http://www.w3.org/1999/xlink" content-type="institution" xlink:title="Colección Nacional de Arácnidos" id="ABBRID0EAHAE" xlink:type="simple">CNAN</abbrev>-SC271), 1 ♀; • 27.XII.1984, L.J. Vitt leg (<abbrev xmlns:xlink="http://www.w3.org/1999/xlink" content-type="institution" xlink:title="Colección Nacional de Arácnidos" id="ABBRID0EFHAE" xlink:type="simple">CNAN</abbrev>-SC272) 22 juvs, 1 ♀; • Camino el Tejón, 18.VIII.2005, <named-content xmlns:xlink="http://www.w3.org/1999/xlink" content-type="dwc:verbatimCoordinates" xlink:type="simple"><named-content content-type="geo-json" specific-use="{&#34;type&#34;:&#34;Point&#34;,&#34;coordinates&#34;:[-105.041500,19.497333]}" id="NCID0ENHAE" xlink:type="simple">19°29.84'N, 105°02.49'W</named-content></named-content>, 86 m, J.L. Costelo, L.A. Gutierrez leg (<abbrev xmlns:xlink="http://www.w3.org/1999/xlink" content-type="institution" xlink:title="Colección Nacional de Arácnidos" id="ABBRID0ESHAE" xlink:type="simple">CNAN</abbrev>-SC274), 2 ♀; • Playa Negritos, 15.V.2008, <named-content xmlns:xlink="http://www.w3.org/1999/xlink" content-type="dwc:verbatimCoordinates" xlink:type="simple"><named-content content-type="geo-json" specific-use="{&#34;type&#34;:&#34;Point&#34;,&#34;coordinates&#34;:[-105.080333,19.529333]}" id="NCID0E1HAE" xlink:type="simple">19°31.76'N, 105°04.82'W</named-content></named-content>, 31 m, S. Soriano, M. Vega, M. Hernández, C. Guzmán, R. Paredes leg (<abbrev xmlns:xlink="http://www.w3.org/1999/xlink" content-type="institution" xlink:title="Colección Nacional de Arácnidos" id="ABBRID0E6HAE" xlink:type="simple">CNAN</abbrev>-SC247), 1 ♂, 1 ♀; • Playa Teopa, <named-content xmlns:xlink="http://www.w3.org/1999/xlink" content-type="dwc:verbatimCoordinates" xlink:type="simple"><named-content content-type="geo-json" specific-use="{&#34;type&#34;:&#34;Point&#34;,&#34;coordinates&#34;:[-105.203333,19.401000]}" id="NCID0EHIAE" xlink:type="simple">19°24.06'N, 105°12.20'W</named-content></named-content>, 7 m, E. González-Santillán leg (<abbrev xmlns:xlink="http://www.w3.org/1999/xlink" content-type="institution" xlink:title="Colección Nacional de Arácnidos" id="ABBRID0EMIAE" xlink:type="simple">CNAN</abbrev>-SC244), 1 ♀.</p><fig id="F3" position="float" orientation="portrait"><object-id xmlns:xlink="http://www.w3.org/1999/xlink" content-type="doi" xlink:type="simple">10.3897/zookeys.1243.146978.figure3</object-id><object-id xmlns:xlink="http://www.w3.org/1999/xlink" content-type="arpha" xlink:type="simple">36146FAC-0EB8-5E1C-875F-81F5E4C467DC</object-id><label>Figure 3.</label><caption><p><italic><tp:taxon-name><tp:taxon-name-part taxon-name-part-type="genus" reg="Centruroides">Centruroides</tp:taxon-name-part><tp:taxon-name-part taxon-name-part-type="species" reg="elegans">elegans</tp:taxon-name-part></tp:taxon-name></italic> (Thorell, 1876). Live habitus of adult specimens from <abbrev xmlns:xlink="http://www.w3.org/1999/xlink" content-type="institution" xlink:title="Estación de Biología Chamela" id="ABBRID0EEJAE" xlink:type="simple">EBC</abbrev><bold>A</bold> male <bold>B</bold> female.</p></caption><graphic xmlns:xlink="http://www.w3.org/1999/xlink" xlink:href="zookeys-1243-241_article-146978__-g003.jpg" position="float" orientation="portrait" xlink:type="simple" id="oo_1362653.jpg"><uri content-type="original_file" xlink:type="simple">https://binary.pensoft.net/fig/1362653</uri></graphic></fig></tp:treatment-sec><tp:treatment-sec sec-type="distribution" id="SECID0ESJAE"><title>Distribution.</title><p>Jalisco lowlands from Puerto Vallarta to Marabasco River, which is the natural border between Jalisco and Colima (<xref ref-type="bibr" rid="B14">González-Santillán et al. 2024</xref>).</p></tp:treatment-sec><tp:treatment-sec sec-type="remarks" id="SECID0E3JAE"><title>Remarks.</title><p>This species is responsible for most of the acute envenomations reported in the coast of Jalisco (<xref ref-type="bibr" rid="B11">González-Santillán and Possani 2018</xref>). Our observations at the <abbrev xmlns:xlink="http://www.w3.org/1999/xlink" content-type="institution" xlink:title="Estación de Biología Chamela" id="ABBRID0EGKAE" xlink:type="simple">EBC</abbrev> indicated that is highly synanthropic, it is commonly found inside station buildings and dorms.</p><sec sec-type="﻿Family Vaejovidae Thorell, 1876" id="SECID0ELKAE"><title>﻿Family <tp:taxon-name><tp:taxon-name-part taxon-name-part-type="family">Vaejovidae</tp:taxon-name-part></tp:taxon-name> Thorell, 1876</title><p>
                <bold>Subfamily <tp:taxon-name><tp:taxon-name-part taxon-name-part-type="subfamily">Syntropinae</tp:taxon-name-part></tp:taxon-name> Kraepelin, 1905</bold>
              </p></sec></tp:treatment-sec><ref-list><ref id="B14"><mixed-citation xmlns:xlink="http://www.w3.org/1999/xlink" xlink:type="simple"><person-group><name name-style="western"><surname>González-Santillán</surname><given-names>E</given-names></name><name name-style="western"><surname>Valdez-Velázquez</surname><given-names>LL</given-names></name><name name-style="western"><surname>Delgado-Hernández</surname><given-names>O</given-names></name><name name-style="western"><surname>Cid-Uribe</surname><given-names>JI</given-names></name><name name-style="western"><surname>Romero-Gutiérrez</surname><given-names>MT</given-names></name><name name-style="western"><surname>Possani</surname><given-names>LD</given-names></name></person-group> (<year>2024</year>) <article-title>A multigene approach to identify the scorpion species (<tp:taxon-name><tp:taxon-name-part taxon-name-part-type="class">Arachnida</tp:taxon-name-part></tp:taxon-name>: <tp:taxon-name><tp:taxon-name-part taxon-name-part-type="order">Scorpiones</tp:taxon-name-part></tp:taxon-name>) of Colima, Mexico, with comments on their venom diversity.</article-title><source>Revista Mexicana de Biodiversidad</source><volume>95</volume>: <fpage>1</fpage>–<lpage>20</lpage>. <ext-link xlink:href="10.22201/ib.20078706e.2024.95.5373" ext-link-type="doi" xlink:type="simple">https://doi.org/10.22201/ib.20078706e.2024.95.5373</ext-link></mixed-citation></ref><ref id="B11"><mixed-citation xmlns:xlink="http://www.w3.org/1999/xlink" xlink:type="simple"><person-group><name name-style="western"><surname>González-Santillán</surname><given-names>E</given-names></name><name name-style="western"><surname>Possani</surname><given-names>LD</given-names></name></person-group> (<year>2018</year>) <article-title>North American scorpion species of public health importance with a reappraisal of historical epidemiology.</article-title><source>Acta Tropica</source><volume>187</volume>: <fpage>264</fpage>–<lpage>274</lpage>. <ext-link xlink:href="10.1016/j.actatropica.2018.08.002" ext-link-type="doi" xlink:type="simple">https://doi.org/10.1016/j.actatropica.2018.08.002</ext-link></mixed-citation></ref></ref-list></tp:taxon-treatment>
