# Supplementary material for: ﻿The scorpions of the Estación de Biología Chamela, Jalisco, Mexico with the description of a new species of Mesomexovis (Scorpiones, Vaejovidae) and an identification key
Source: Zookeys. 2025 Jun 27;1243:241–67. doi: 10.3897/zookeys.1243.146978 (PMC12238967; doi:10.3897/zookeys.1243.146978)
Supplement: XML Treatment for Konetontli chamelaensis [file zookeys.1243.146978-treatment3.xml]

<!DOCTYPE tp:taxon-treatment
  PUBLIC "-//TaxonX//DTD Taxonomic Treatment Publishing DTD v0 20100105//EN" "tax-treatment-NSO.dtd">
<tp:taxon-treatment xmlns:tp="http://www.plazi.org/taxpub"><tp:treatment-meta><kwd-group><label>Taxon classification</label><kwd>
                <named-content content-type="kingdom">Animalia</named-content>
              </kwd><kwd>
                <named-content content-type="order">Scorpiones</named-content>
              </kwd><kwd>
                <named-content content-type="family">Buthidae</named-content>
              </kwd></kwd-group><mixed-citation publication-type="journal"><person-group><name><surname>de Araujo Lira</surname><given-names>André Felipe</given-names></name><name><surname>González-Santillán</surname><given-names>Edmundo</given-names></name></person-group><article-title>﻿The scorpions of the Estación de Biología Chamela, Jalisco, Mexico with the description of a new species of <italic><tp:taxon-name><tp:taxon-name-part taxon-name-part-type="genus" reg="Mesomexovis">Mesomexovis</tp:taxon-name-part></tp:taxon-name></italic> (<tp:taxon-name><tp:taxon-name-part taxon-name-part-type="order">Scorpiones</tp:taxon-name-part></tp:taxon-name>, <tp:taxon-name><tp:taxon-name-part taxon-name-part-type="family">Vaejovidae</tp:taxon-name-part></tp:taxon-name>) and an identification key</article-title><source>Zookeys</source><day>27</day><month>06</month><year>2025</year><volume>1243</volume><fpage>241</fpage><lpage>267</lpage><pub-id pub-id-type="doi">10.3897/zookeys.1243.146978</pub-id></mixed-citation></tp:treatment-meta><tp:nomenclature><label>﻿</label><tp:taxon-name>
              <object-id xmlns:xlink="http://www.w3.org/1999/xlink" content-type="arpha" xlink:type="simple">0F896628-FBB0-5381-9A41-53037F7682DE</object-id>
              <tp:taxon-name-part taxon-name-part-type="genus" reg="Konetontli">Konetontli</tp:taxon-name-part>
              <tp:taxon-name-part taxon-name-part-type="species" reg="chamelaensis">chamelaensis</tp:taxon-name-part>
            </tp:taxon-name><tp:taxon-authority>(Williams, 1986)</tp:taxon-authority><xref ref-type="fig" rid="F4">Fig. 4A</xref></tp:nomenclature><tp:treatment-sec sec-type="type material" id="SECID0EIMAE"><title>Type material examined.</title><p><bold><italic>Holotype</italic>.</bold> Mexico: • Jalisco, Municipio la Huerta: 1 ♂, allotype ♀, and seven ♂ topoparatypes, collected at Estación de Biología, Chamela, <named-content xmlns:xlink="http://www.w3.org/1999/xlink" content-type="dwc:institutional_code" xlink:title="Universidad Nacional Autónoma de México" xlink:href="http://grbio.org/institution/universidad-nacional-autonoma-de-mexico" xlink:type="simple">UNAM</named-content>, 10–11.VII.1985, S. C. Williams leg, ultraviolet detection. Holotype depository: California Academy of Sciences, type no. 15744 (<xref ref-type="bibr" rid="B37">Williams 1986</xref>).</p></tp:treatment-sec><tp:treatment-sec sec-type="material" id="SECID0E6MAE"><title>Other material.</title><p>Mexico: • Jalisco, Municipio de La Huerta: Estación de Biología Chamela, <named-content xmlns:xlink="http://www.w3.org/1999/xlink" content-type="dwc:institutional_code" xlink:title="Universidad Nacional Autónoma de México" xlink:href="http://grbio.org/institution/universidad-nacional-autonoma-de-mexico" xlink:type="simple">UNAM</named-content>, 23.iv.1980, S.H. Bullok leg (<abbrev xmlns:xlink="http://www.w3.org/1999/xlink" content-type="institution" xlink:title="Colección Nacional de Arácnidos" id="ABBRID0ENNAE" xlink:type="simple">CNAN</abbrev>-SC3850), 1 ♀; • 31.V.1990, N. Martínez leg (<abbrev xmlns:xlink="http://www.w3.org/1999/xlink" content-type="institution" xlink:title="Colección Nacional de Arácnidos" id="ABBRID0ESNAE" xlink:type="simple">CNAN</abbrev>-SC3848), 1 ♀; • Vereda Verdin, 23.X.2001, E. González and J.L. Castelo leg (<abbrev xmlns:xlink="http://www.w3.org/1999/xlink" content-type="institution" xlink:title="Colección Nacional de Arácnidos" id="ABBRID0EXNAE" xlink:type="simple">CNAN</abbrev>-SC3849), 1 ♂; • Rincón de Ixtlán, <named-content xmlns:xlink="http://www.w3.org/1999/xlink" content-type="dwc:verbatimCoordinates" xlink:type="simple"><named-content content-type="geo-json" specific-use="{&#34;type&#34;:&#34;Point&#34;,&#34;coordinates&#34;:[-105.816667,24.483333]}" id="NCID0E6NAE" xlink:type="simple">19°329'N, 105°049'W</named-content></named-content>, 24.X.2001, E. González leg (<abbrev xmlns:xlink="http://www.w3.org/1999/xlink" content-type="institution" xlink:title="Colección Nacional de Arácnidos" id="ABBRID0EEOAE" xlink:type="simple">CNAN</abbrev>-SC3851), 1 ♀.</p><fig id="F4" position="float" orientation="portrait"><object-id xmlns:xlink="http://www.w3.org/1999/xlink" content-type="doi" xlink:type="simple">10.3897/zookeys.1243.146978.figure4</object-id><object-id xmlns:xlink="http://www.w3.org/1999/xlink" content-type="arpha" xlink:type="simple">3B4084DF-3064-5184-B945-5DF90A5DD3E5</object-id><label>Figure 4.</label><caption><p><bold>A</bold><italic><tp:taxon-name><tp:taxon-name-part taxon-name-part-type="genus" reg="Konetontli">Konetontli</tp:taxon-name-part><tp:taxon-name-part taxon-name-part-type="species" reg="chamelaensis">chamelaensis</tp:taxon-name-part></tp:taxon-name></italic> (Williams, 1986) and <bold>B</bold><italic><tp:taxon-name><tp:taxon-name-part taxon-name-part-type="genus" reg="Thorellius">Thorellius</tp:taxon-name-part><tp:taxon-name-part taxon-name-part-type="species" reg="intrepidus">intrepidus</tp:taxon-name-part></tp:taxon-name></italic> (Thorell, 1876). Live habitus of adult male specimens from <abbrev xmlns:xlink="http://www.w3.org/1999/xlink" content-type="institution" xlink:title="Estación de Biología Chamela" id="ABBRID0ELPAE" xlink:type="simple">EBC</abbrev> showing the size difference between the two species.</p></caption><graphic xmlns:xlink="http://www.w3.org/1999/xlink" xlink:href="zookeys-1243-241_article-146978__-g004.jpg" position="float" orientation="portrait" xlink:type="simple" id="oo_1362654.jpg"><uri content-type="original_file" xlink:type="simple">https://binary.pensoft.net/fig/1362654</uri></graphic></fig></tp:treatment-sec><tp:treatment-sec sec-type="distribution" id="SECID0EVPAE"><title>Distribution.</title><p>It has been reported only within the limits of the <abbrev xmlns:xlink="http://www.w3.org/1999/xlink" content-type="institution" xlink:title="Estación de Biología Chamela" id="ABBRID0E2PAE" xlink:type="simple">EBC</abbrev>.</p></tp:treatment-sec><tp:treatment-sec sec-type="remarks" id="SECID0EAQAE"><title>Remarks.</title><p><italic><tp:taxon-name><tp:taxon-name-part taxon-name-part-type="genus" reg="Konetontli">Konetontli</tp:taxon-name-part><tp:taxon-name-part taxon-name-part-type="species" reg="chamelaensis">chamelaensis</tp:taxon-name-part></tp:taxon-name></italic> is an inhabitant of the leaf litter in the <abbrev xmlns:xlink="http://www.w3.org/1999/xlink" content-type="institution" xlink:title="Estación de Biología Chamela" id="ABBRID0ERQAE" xlink:type="simple">EBC</abbrev> and appears to be active on the surface during the rainy season (<xref ref-type="bibr" rid="B13">González-Santillán and Prendini 2015</xref>).</p></tp:treatment-sec><ref-list><ref id="B37"><mixed-citation xmlns:xlink="http://www.w3.org/1999/xlink" xlink:type="simple"><person-group><name name-style="western"><surname>Williams</surname><given-names>SC</given-names></name></person-group> (<year>1986</year>) <article-title>A new species of <italic><tp:taxon-name><tp:taxon-name-part taxon-name-part-type="genus">Vaejovis</tp:taxon-name-part></tp:taxon-name></italic> from Jalisco, Mexico (<tp:taxon-name><tp:taxon-name-part taxon-name-part-type="order">Scorpiones</tp:taxon-name-part></tp:taxon-name>: <tp:taxon-name><tp:taxon-name-part taxon-name-part-type="family">Vaejovidae</tp:taxon-name-part></tp:taxon-name>).</article-title><source>The Pan-Pacific Entomologist</source><volume>62</volume>: <fpage>355</fpage>–<lpage>358</lpage>.</mixed-citation></ref><ref id="B13"><mixed-citation xmlns:xlink="http://www.w3.org/1999/xlink" xlink:type="simple"><person-group><name name-style="western"><surname>González-Santillán</surname><given-names>E</given-names></name><name name-style="western"><surname>Prendini</surname><given-names>L</given-names></name></person-group> (<year>2015</year>) <article-title>Systematic revision of the North American Syntropine Vaejovid scorpions with a subaculear tubercle, <italic><tp:taxon-name><tp:taxon-name-part taxon-name-part-type="genus">Konetontli</tp:taxon-name-part></tp:taxon-name></italic> González-Santillán and Prendini, 2013.</article-title><source>Bulletin of the American Museum of Natural History</source><volume>397</volume>: <fpage>1</fpage>–<lpage>78</lpage>. <ext-link xlink:href="10.1206/907.1" ext-link-type="doi" xlink:type="simple">https://doi.org/10.1206/907.1</ext-link></mixed-citation></ref></ref-list></tp:taxon-treatment>
