# Supplementary material for: ﻿The scorpions of the Estación de Biología Chamela, Jalisco, Mexico with the description of a new species of Mesomexovis (Scorpiones, Vaejovidae) and an identification key
Source: Zookeys. 2025 Jun 27;1243:241–67. doi: 10.3897/zookeys.1243.146978 (PMC12238967; doi:10.3897/zookeys.1243.146978)
Supplement: XML Treatment for Thorellius intrepidus [file zookeys.1243.146978-treatment4.xml]

<!DOCTYPE tp:taxon-treatment
  PUBLIC "-//TaxonX//DTD Taxonomic Treatment Publishing DTD v0 20100105//EN" "tax-treatment-NSO.dtd">
<tp:taxon-treatment xmlns:tp="http://www.plazi.org/taxpub"><tp:treatment-meta><kwd-group><label>Taxon classification</label><kwd>
                <named-content content-type="kingdom">Animalia</named-content>
              </kwd><kwd>
                <named-content content-type="order">Scorpiones</named-content>
              </kwd><kwd>
                <named-content content-type="family">Buthidae</named-content>
              </kwd></kwd-group><mixed-citation publication-type="journal"><person-group><name><surname>de Araujo Lira</surname><given-names>André Felipe</given-names></name><name><surname>González-Santillán</surname><given-names>Edmundo</given-names></name></person-group><article-title>﻿The scorpions of the Estación de Biología Chamela, Jalisco, Mexico with the description of a new species of <italic><tp:taxon-name><tp:taxon-name-part taxon-name-part-type="genus" reg="Mesomexovis">Mesomexovis</tp:taxon-name-part></tp:taxon-name></italic> (<tp:taxon-name><tp:taxon-name-part taxon-name-part-type="order">Scorpiones</tp:taxon-name-part></tp:taxon-name>, <tp:taxon-name><tp:taxon-name-part taxon-name-part-type="family">Vaejovidae</tp:taxon-name-part></tp:taxon-name>) and an identification key</article-title><source>Zookeys</source><day>27</day><month>06</month><year>2025</year><volume>1243</volume><fpage>241</fpage><lpage>267</lpage><pub-id pub-id-type="doi">10.3897/zookeys.1243.146978</pub-id></mixed-citation></tp:treatment-meta><tp:nomenclature><label>﻿</label><tp:taxon-name>
              <object-id xmlns:xlink="http://www.w3.org/1999/xlink" content-type="arpha" xlink:type="simple">ACC55CB4-2BC2-53E6-AEE1-549F7E76CCB3</object-id>
              <tp:taxon-name-part taxon-name-part-type="genus" reg="Thorellius">Thorellius</tp:taxon-name-part>
              <tp:taxon-name-part taxon-name-part-type="species" reg="intrepidus">intrepidus</tp:taxon-name-part>
            </tp:taxon-name><tp:taxon-authority>(Thorell, 1876)</tp:taxon-authority><xref ref-type="fig" rid="F4">Fig. 4B</xref></tp:nomenclature><tp:treatment-sec sec-type="type material" id="SECID0EDSAE"><title>Type material.</title><p><bold><italic>Holotype</italic></bold>. Mexico: • 1 ♀, deposited at Naturhistoriska Riksmuseet Stockholm, Sweden (not examined).</p></tp:treatment-sec><tp:treatment-sec sec-type="material" id="SECID0EOSAE"><title>Other material.</title><p>Mexico: • Jalisco: Municipio la Huerta: Estación de Biología Chamela, 4.IV.1977, M. Varela-Juliá leg (<abbrev xmlns:xlink="http://www.w3.org/1999/xlink" content-type="institution" xlink:title="Colección Nacional de Arácnidos" id="ABBRID0EUSAE" xlink:type="simple">CNAN</abbrev>-SC2244), 1 ♀; • 5.IX.1990, S.H. Bullock leg (<abbrev xmlns:xlink="http://www.w3.org/1999/xlink" content-type="institution" xlink:title="Colección Nacional de Arácnidos" id="ABBRID0EZSAE" xlink:type="simple">CNAN</abbrev>-SC2920), 1 ♂; • 97 m, <named-content xmlns:xlink="http://www.w3.org/1999/xlink" content-type="dwc:verbatimCoordinates" xlink:type="simple"><named-content content-type="geo-json" specific-use="{&#34;type&#34;:&#34;Point&#34;,&#34;coordinates&#34;:[-105.043467,19.497917]}" id="NCID0EBTAE" xlink:type="simple">19°29.875'N, 105°02.608'W</named-content></named-content>, 31.VIII.2007, O. Francke, A. Valdez, H. Montaño, A. Ballesteros, C. Santibáñez leg (<abbrev xmlns:xlink="http://www.w3.org/1999/xlink" content-type="institution" xlink:title="Colección Nacional de Arácnidos" id="ABBRID0EGTAE" xlink:type="simple">CNAN</abbrev>-SC2245), 3 ♂, 1 ♀; (<abbrev xmlns:xlink="http://www.w3.org/1999/xlink" content-type="institution" xlink:title="Colección Nacional de Arácnidos" id="ABBRID0ELTAE" xlink:type="simple">CNAN</abbrev>-SC2617) ♀.</p></tp:treatment-sec><tp:treatment-sec sec-type="distribution" id="SECID0EQTAE"><title>Distribution.</title><p>For a comprehensive compilation of records for this species refer to <xref ref-type="bibr" rid="B3">Chávez-Samayoa et al. (2024)</xref>.</p></tp:treatment-sec><tp:treatment-sec sec-type="remarks" id="SECID0E1TAE"><title>Remarks.</title><p>The ecology of this species is poorly known, despite being the largest species and being distributed in a wide range of altitudes, from sea level to almost 2000 m a.s.l. (<xref ref-type="bibr" rid="B3">Chávez-Samayoa et al. 2024</xref>), and its biological interactions and microhabitat are unknown. Like <italic><tp:taxon-name><tp:taxon-name-part taxon-name-part-type="genus" reg="Konetontli">K.</tp:taxon-name-part><tp:taxon-name-part taxon-name-part-type="species" reg="chamelaensis">chamelaensis</tp:taxon-name-part></tp:taxon-name></italic>, its superficial activity occurs during the rainy season, but even then, it is not abundant.</p></tp:treatment-sec><tp:treatment-sec><!--Section generated to contain objects referenced in tp:taxon-treatment.--><fig id="F4" position="float" orientation="portrait"><object-id xmlns:xlink="http://www.w3.org/1999/xlink" content-type="doi" xlink:type="simple">10.3897/zookeys.1243.146978.figure4</object-id><object-id xmlns:xlink="http://www.w3.org/1999/xlink" content-type="arpha" xlink:type="simple">3B4084DF-3064-5184-B945-5DF90A5DD3E5</object-id><label>Figure 4.</label><caption><p><bold>A</bold><italic><tp:taxon-name><tp:taxon-name-part taxon-name-part-type="genus" reg="Konetontli">Konetontli</tp:taxon-name-part><tp:taxon-name-part taxon-name-part-type="species" reg="chamelaensis">chamelaensis</tp:taxon-name-part></tp:taxon-name></italic> (Williams, 1986) and <bold>B</bold><italic><tp:taxon-name><tp:taxon-name-part taxon-name-part-type="genus" reg="Thorellius">Thorellius</tp:taxon-name-part><tp:taxon-name-part taxon-name-part-type="species" reg="intrepidus">intrepidus</tp:taxon-name-part></tp:taxon-name></italic> (Thorell, 1876). Live habitus of adult male specimens from <abbrev xmlns:xlink="http://www.w3.org/1999/xlink" content-type="institution" xlink:title="Estación de Biología Chamela" id="ABBRID0ELPAE" xlink:type="simple">EBC</abbrev> showing the size difference between the two species.</p></caption><graphic xmlns:xlink="http://www.w3.org/1999/xlink" xlink:href="zookeys-1243-241_article-146978__-g004.jpg" position="float" orientation="portrait" xlink:type="simple" id="oo_1362654.jpg"><uri content-type="original_file" xlink:type="simple">https://binary.pensoft.net/fig/1362654</uri></graphic></fig></tp:treatment-sec><ref-list><ref id="B3"><mixed-citation xmlns:xlink="http://www.w3.org/1999/xlink" xlink:type="simple"><person-group><name name-style="western"><surname>Chávez-Samayoa</surname><given-names>F</given-names></name><name name-style="western"><surname>Escoto-Moreno</surname><given-names>JA</given-names></name><name name-style="western"><surname>González-Santillán</surname><given-names>E</given-names></name></person-group> (<year>2024</year>) <article-title>Richness analysis and completeness of the scorpion fauna of Aguascalientes, Mexico with an identification key to species.</article-title><source>Revista Mexicana de Biodiversidad</source><volume>95</volume>: <fpage>1</fpage>–<lpage>46</lpage>. <ext-link xlink:href="10.22201/ib.20078706e.2024.95.5380" ext-link-type="doi" xlink:type="simple">https://doi.org/10.22201/ib.20078706e.2024.95.5380</ext-link></mixed-citation></ref></ref-list></tp:taxon-treatment>
