# Supplementary material for: ﻿The scorpions of the Estación de Biología Chamela, Jalisco, Mexico with the description of a new species of Mesomexovis (Scorpiones, Vaejovidae) and an identification key
Source: Zookeys. 2025 Jun 27;1243:241–67. doi: 10.3897/zookeys.1243.146978 (PMC12238967; doi:10.3897/zookeys.1243.146978)
Supplement: XML Treatment for Mesomexovis caxcan [file zookeys.1243.146978-treatment5.xml]

<!DOCTYPE tp:taxon-treatment
  PUBLIC "-//TaxonX//DTD Taxonomic Treatment Publishing DTD v0 20100105//EN" "tax-treatment-NSO.dtd">
<tp:taxon-treatment xmlns:tp="http://www.plazi.org/taxpub"><tp:treatment-meta><kwd-group><label>Taxon classification</label><kwd>
                <named-content content-type="kingdom">Animalia</named-content>
              </kwd><kwd>
                <named-content content-type="order">Scorpiones</named-content>
              </kwd><kwd>
                <named-content content-type="family">Buthidae</named-content>
              </kwd></kwd-group><mixed-citation publication-type="journal"><person-group><name><surname>de Araujo Lira</surname><given-names>André Felipe</given-names></name><name><surname>González-Santillán</surname><given-names>Edmundo</given-names></name></person-group><article-title>﻿The scorpions of the Estación de Biología Chamela, Jalisco, Mexico with the description of a new species of <italic><tp:taxon-name><tp:taxon-name-part taxon-name-part-type="genus" reg="Mesomexovis">Mesomexovis</tp:taxon-name-part></tp:taxon-name></italic> (<tp:taxon-name><tp:taxon-name-part taxon-name-part-type="order">Scorpiones</tp:taxon-name-part></tp:taxon-name>, <tp:taxon-name><tp:taxon-name-part taxon-name-part-type="family">Vaejovidae</tp:taxon-name-part></tp:taxon-name>) and an identification key</article-title><source>Zookeys</source><day>27</day><month>06</month><year>2025</year><volume>1243</volume><fpage>241</fpage><lpage>267</lpage><pub-id pub-id-type="doi">10.3897/zookeys.1243.146978</pub-id></mixed-citation></tp:treatment-meta><tp:nomenclature><label>﻿</label><tp:taxon-name>
              <object-id xmlns:xlink="http://www.w3.org/1999/xlink" content-type="arpha" xlink:type="simple">FC8B973B-9B76-54AB-8D47-F74334E02C1D</object-id>
              <tp:taxon-name-part taxon-name-part-type="genus" reg="Mesomexovis">Mesomexovis</tp:taxon-name-part>
              <tp:taxon-name-part taxon-name-part-type="species" reg="caxcan">caxcan</tp:taxon-name-part>
              <object-id xmlns:xlink="http://www.w3.org/1999/xlink" content-type="zoobank" xlink:type="simple">https://zoobank.org/65880182-47DE-4CCC-AC15-1F2141902328</object-id>
            </tp:taxon-name><tp:taxon-status xmlns:xlink="http://www.w3.org/1999/xlink" xlink:type="simple">sp. nov.</tp:taxon-status><xref ref-type="fig" rid="F5">Figs 5</xref><xref ref-type="fig" rid="F6">, 6</xref><xref ref-type="fig" rid="F7">, 7</xref><xref ref-type="fig" rid="F8">, 8</xref><xref ref-type="fig" rid="F9">, 9</xref><xref ref-type="fig" rid="F10">, 10</xref><xref ref-type="fig" rid="F11">, 11</xref><xref ref-type="fig" rid="F12">, 12</xref><xref ref-type="fig" rid="F13">, 13</xref><xref ref-type="fig" rid="F14">, 14</xref><xref ref-type="fig" rid="F15">, 15</xref><xref ref-type="fig" rid="F16">, 16</xref><xref ref-type="table" rid="T1">, Table 1</xref></tp:nomenclature><tp:treatment-sec sec-type="type material" id="SECID0EMXAE"><title>Type material.</title><p><bold><italic>Holotype</italic>.</bold> Mexico: • Jalisco, Municipio La Huerta: ♂ (<abbrev xmlns:xlink="http://www.w3.org/1999/xlink" content-type="institution" xlink:title="Colección Nacional de Arácnidos" id="ABBRID0EXXAE" xlink:type="simple">CNAN</abbrev>-T01869) and <bold><italic>Allotype</italic></bold> 1 ♀ (<abbrev xmlns:xlink="http://www.w3.org/1999/xlink" content-type="institution" xlink:title="Colección Nacional de Arácnidos" id="ABBRID0E6XAE" xlink:type="simple">CNAN</abbrev>-T01870) Estación Biológica Chamela, <named-content xmlns:xlink="http://www.w3.org/1999/xlink" content-type="dwc:institutional_code" xlink:title="Instituto de Biología, Universidad Nacional Autónoma de México" xlink:href="http://grbio.org/institution/instituto-de-biiolog%C3%ADa-universidad-nacional-aut%C3%B3noma-de-m%C3%A9xico" xlink:type="simple">IBUNAM</named-content>, Sendero Calandria, <named-content xmlns:xlink="http://www.w3.org/1999/xlink" content-type="dwc:verbatimCoordinates" xlink:type="simple"><named-content content-type="geo-json" specific-use="{&#34;type&#34;:&#34;Point&#34;,&#34;coordinates&#34;:[-105.038333,19.505000]}" id="NCID0EMYAE" xlink:type="simple">19°30.30'N, 105°2.30'W</named-content></named-content>, 95 m, 4.X.2010, G. Montiel, R. Paredes, D. Barrales, and G. Contreras leg. <bold><italic>Paratypes</italic>.</bold> Mexico: • Jalisco, Municipio La Huerta: Sendero Tejón, <named-content xmlns:xlink="http://www.w3.org/1999/xlink" content-type="dwc:verbatimCoordinates" xlink:type="simple"><named-content content-type="geo-json" specific-use="{&#34;type&#34;:&#34;Point&#34;,&#34;coordinates&#34;:[-105.042500,19.500000]}" id="NCID0EYYAE" xlink:type="simple">19°30'N, 105°2.55'W</named-content></named-content>, 63 m, 2.x.2010, G. Montiel, R. Paredes, D. Barrales, and G. Contreras leg, 2.X.2010 (<abbrev xmlns:xlink="http://www.w3.org/1999/xlink" content-type="institution" xlink:title="Colección Nacional de Arácnidos" id="ABBRID0E4YAE" xlink:type="simple">CNAN</abbrev>-T01871), 8 ♂, 2 subadult 1 ♀.</p></tp:treatment-sec><tp:treatment-sec sec-type="material" id="SECID0ECZAE"><title>Other material.</title><p>Mexico: • Jalisco, Municipio La Huerta, Estación de Biología Chamela, <named-content xmlns:xlink="http://www.w3.org/1999/xlink" content-type="dwc:institutional_code" xlink:title="Instituto de Biología, Universidad Nacional Autónoma de México" xlink:href="http://grbio.org/institution/instituto-de-biiolog%C3%ADa-universidad-nacional-aut%C3%B3noma-de-m%C3%A9xico" xlink:type="simple">IBUNAM</named-content>, Chamela-Cuixmala, <named-content xmlns:xlink="http://www.w3.org/1999/xlink" content-type="dwc:verbatimCoordinates" xlink:type="simple"><named-content content-type="geo-json" specific-use="{&#34;type&#34;:&#34;Point&#34;,&#34;coordinates&#34;:[-105.043500,19.497833]}" id="NCID0EQZAE" xlink:type="simple">19°29.87'N, 105°2.61'W</named-content></named-content>, 97 m, O. Francke, A. Valdéz, H. Montaño, A. Ballesteros, C. Santibáñez leg, 30.VIII.2007 (<abbrev xmlns:xlink="http://www.w3.org/1999/xlink" content-type="institution" xlink:title="Colección Nacional de Arácnidos" id="ABBRID0EVZAE" xlink:type="simple">CNAN</abbrev>-SC02910), 3 ♂, 19 ♀, 9 juv., 39 2<sup>nd</sup> instar juvs; • G. Casas leg, 3.VI.1975 (<abbrev xmlns:xlink="http://www.w3.org/1999/xlink" content-type="institution" xlink:title="Colección Nacional de Arácnidos" id="ABBRID0E3ZAE" xlink:type="simple">CNAN</abbrev>-SC2964), 1 ♂; (<abbrev xmlns:xlink="http://www.w3.org/1999/xlink" content-type="institution" xlink:title="Colección Nacional de Arácnidos" id="ABBRID0EB1AE" xlink:type="simple">CNAN</abbrev>-SC2965), 2 ♂; E. Ramírez leg (<abbrev xmlns:xlink="http://www.w3.org/1999/xlink" content-type="institution" xlink:title="Colección Nacional de Arácnidos" id="ABBRID0EG1AE" xlink:type="simple">CNAN</abbrev>-SC2963), 1 ♀; • D. Verduzco leg, 9.IX.2001 (<abbrev xmlns:xlink="http://www.w3.org/1999/xlink" content-type="institution" xlink:title="Colección Nacional de Arácnidos" id="ABBRID0EL1AE" xlink:type="simple">CNAN</abbrev>-SC2967), 1 juv.; • D. Verduzco leg, 25.IX.2001 (<abbrev xmlns:xlink="http://www.w3.org/1999/xlink" content-type="institution" xlink:title="Colección Nacional de Arácnidos" id="ABBRID0EQ1AE" xlink:type="simple">CNAN</abbrev>-SC2971), 1 ♂; • M.A. Morales and A.M Corona leg, 12.XI.1998 (<abbrev xmlns:xlink="http://www.w3.org/1999/xlink" content-type="institution" xlink:title="Colección Nacional de Arácnidos" id="ABBRID0EV1AE" xlink:type="simple">CNAN</abbrev>-SC02969), 1 ♀; • R. Ayala leg, 13.X.1993 (<abbrev xmlns:xlink="http://www.w3.org/1999/xlink" content-type="institution" xlink:title="Colección Nacional de Arácnidos" id="ABBRID0E11AE" xlink:type="simple">CNAN</abbrev>-SC2970), 1 ♂; • M. Córdova leg, X.2005 (<abbrev xmlns:xlink="http://www.w3.org/1999/xlink" content-type="institution" xlink:title="Colección Nacional de Arácnidos" id="ABBRID0E61AE" xlink:type="simple">CNAN</abbrev>-SC2972), 1 ♂; • A. B. López leg, 16.X.1994 (<abbrev xmlns:xlink="http://www.w3.org/1999/xlink" content-type="institution" xlink:title="Colección Nacional de Arácnidos" id="ABBRID0EE2AE" xlink:type="simple">CNAN</abbrev>-SC2968), 4 ♂; • M. Guzmán, M. Hernández, R. Paredes, S. Solano, M. Vega leg, 13.V.2008 (<abbrev xmlns:xlink="http://www.w3.org/1999/xlink" content-type="institution" xlink:title="Colección Nacional de Arácnidos" id="ABBRID0EJ2AE" xlink:type="simple">CNAN</abbrev>-SC2953), 1 ♀, 1 juv.; • M. Ayala leg, 3.IX.1989 (<abbrev xmlns:xlink="http://www.w3.org/1999/xlink" content-type="institution" xlink:title="Colección Nacional de Arácnidos" id="ABBRID0EO2AE" xlink:type="simple">CNAN</abbrev>-SC2952), 1 ♀; • A. Rodríguez leg, 20.VI.1994 (<abbrev xmlns:xlink="http://www.w3.org/1999/xlink" content-type="institution" xlink:title="Colección Nacional de Arácnidos" id="ABBRID0ET2AE" xlink:type="simple">CNAN</abbrev>-SC2962), 1 ♂; • J. Guzmán leg, 28.VII.1989 (<abbrev xmlns:xlink="http://www.w3.org/1999/xlink" content-type="institution" xlink:title="Colección Nacional de Arácnidos" id="ABBRID0EY2AE" xlink:type="simple">CNAN</abbrev>-SC2959), 1 ♂; • A. M. Corona leg, 29.III.1999 (<abbrev xmlns:xlink="http://www.w3.org/1999/xlink" content-type="institution" xlink:title="Colección Nacional de Arácnidos" id="ABBRID0E42AE" xlink:type="simple">CNAN</abbrev>-SC2958), 1 ♂; • A. López leg, 18.VI.1994 (<abbrev xmlns:xlink="http://www.w3.org/1999/xlink" content-type="institution" xlink:title="Colección Nacional de Arácnidos" id="ABBRID0EC3AE" xlink:type="simple">CNAN</abbrev>-SC2961), 1 ♂, R. Ayala leg, 22.VII.1998 (<abbrev xmlns:xlink="http://www.w3.org/1999/xlink" content-type="institution" xlink:title="Colección Nacional de Arácnidos" id="ABBRID0EH3AE" xlink:type="simple">CNAN</abbrev>-SC2960), 1 ♀; • N. Martí leg, 23.VIII.1990 (<abbrev xmlns:xlink="http://www.w3.org/1999/xlink" content-type="institution" xlink:title="Colección Nacional de Arácnidos" id="ABBRID0EM3AE" xlink:type="simple">CNAN</abbrev>-SC2954), 1 ♀; • A. Rodríguez leg, 19.IX.1992 (<abbrev xmlns:xlink="http://www.w3.org/1999/xlink" content-type="institution" xlink:title="Colección Nacional de Arácnidos" id="ABBRID0ER3AE" xlink:type="simple">CNAN</abbrev>-SC2956), 1 ♂; • E. Ramírez leg, 21.IX.1990 (<abbrev xmlns:xlink="http://www.w3.org/1999/xlink" content-type="institution" xlink:title="Colección Nacional de Arácnidos" id="ABBRID0EW3AE" xlink:type="simple">CNAN</abbrev>-SC2955), 1 ♀; • E. González leg, 24.X.2001 (<abbrev xmlns:xlink="http://www.w3.org/1999/xlink" content-type="institution" xlink:title="Colección Nacional de Arácnidos" id="ABBRID0E23AE" xlink:type="simple">CNAN</abbrev>-SC2957), 1 ♀; • S.C. Williams leg, 12.VII.1985 (<abbrev xmlns:xlink="http://www.w3.org/1999/xlink" content-type="institution" xlink:title="Colección Nacional de Arácnidos" id="ABBRID0EA4AE" xlink:type="simple">CNAN</abbrev>-SC02948), 4 ♀; • Sendero Tejón, E. González leg, 22.X.2001 (<abbrev xmlns:xlink="http://www.w3.org/1999/xlink" content-type="institution" xlink:title="Colección Nacional de Arácnidos" id="ABBRID0EF4AE" xlink:type="simple">CNAN</abbrev>-SC2950), 6 ♀; • Pueblo Careyes, F. A. Noguera, A. Rodríguez leg, 20.VII.1999 (<abbrev xmlns:xlink="http://www.w3.org/1999/xlink" content-type="institution" xlink:title="Colección Nacional de Arácnidos" id="ABBRID0EK4AE" xlink:type="simple">CNAN</abbrev>-SC2966), 1 ♀. • Bahía Chamela, L. Olguín, S. Reynaud, E. González leg, 21.X.2001 (<abbrev xmlns:xlink="http://www.w3.org/1999/xlink" content-type="institution" xlink:title="Colección Nacional de Arácnidos" id="ABBRID0EP4AE" xlink:type="simple">CNAN</abbrev>-SC2949), 3 ♂, 3 ♀, 2 juvs; • Punta Pérula, orillas de estero, <named-content xmlns:xlink="http://www.w3.org/1999/xlink" content-type="dwc:verbatimCoordinates" xlink:type="simple"><named-content content-type="geo-json" specific-use="{&#34;type&#34;:&#34;Point&#34;,&#34;coordinates&#34;:[-105.126833,19.591000]}" id="NCID0EX4AE" xlink:type="simple">19°35.46'N, 105°7.61'W</named-content></named-content>, 20 m, 10.x.2017, C. Balderas, G. Balderas, T. Olamendi, H. Valencia, I. Gómez, E. González-Santillán leg (<abbrev xmlns:xlink="http://www.w3.org/1999/xlink" content-type="institution" xlink:title="Colección Nacional de Arácnidos" id="ABBRID0E34AE" xlink:type="simple">CNAN</abbrev>-SC4070), 14 ♂, 8 ♀.</p></tp:treatment-sec><tp:treatment-sec sec-type="diagnosis" id="SECID0EB5AE"><title>Diagnosis.</title><p><italic><tp:taxon-name><tp:taxon-name-part taxon-name-part-type="genus" reg="Mesomexovis">Mesomexovis</tp:taxon-name-part><tp:taxon-name-part taxon-name-part-type="species" reg="caxcan">caxcan</tp:taxon-name-part></tp:taxon-name></italic> sp. nov. is closely related to <italic><tp:taxon-name><tp:taxon-name-part taxon-name-part-type="genus" reg="Mesomexovis">M.</tp:taxon-name-part><tp:taxon-name-part taxon-name-part-type="species" reg="occidentalis">occidentalis</tp:taxon-name-part></tp:taxon-name></italic> (Hoffmann, 1931), <italic><tp:taxon-name><tp:taxon-name-part taxon-name-part-type="genus" reg="Mesomexovis">Mesomexovis</tp:taxon-name-part><tp:taxon-name-part taxon-name-part-type="species" reg="subcristatus">subcristatus</tp:taxon-name-part></tp:taxon-name></italic> (Pocock, 1898), and <italic><tp:taxon-name><tp:taxon-name-part taxon-name-part-type="genus" reg="Mesomexovis">Mesomexovis</tp:taxon-name-part><tp:taxon-name-part taxon-name-part-type="species" reg="atenango">atenango</tp:taxon-name-part></tp:taxon-name></italic> (Francke &amp; González-Santillan, 2006) by having mesosomal tergites and ventral submedian carinae on metasomal segments III–IV granular. <italic><tp:taxon-name><tp:taxon-name-part taxon-name-part-type="genus" reg="Mesomexovis">Mesomexovis</tp:taxon-name-part><tp:taxon-name-part taxon-name-part-type="species" reg="caxcan">caxcan</tp:taxon-name-part></tp:taxon-name></italic> sp. nov. may be distinguished from <italic><tp:taxon-name><tp:taxon-name-part taxon-name-part-type="genus" reg="Mesomexovis">M.</tp:taxon-name-part><tp:taxon-name-part taxon-name-part-type="species" reg="occidentalis">occidentalis</tp:taxon-name-part></tp:taxon-name></italic> by having all carinae of pedipalp chelae outlined with dark pigmentation, costate, and weakly crenulate, instead of immaculate; except for dorsal retrolateral and ventral retrolateral carinae that are costate, all other carina are obsolete and smooth. <italic><tp:taxon-name><tp:taxon-name-part taxon-name-part-type="genus" reg="Mesomexovis">Mesomexovis</tp:taxon-name-part><tp:taxon-name-part taxon-name-part-type="species" reg="caxcan">caxcan</tp:taxon-name-part></tp:taxon-name></italic> sp. nov. differs from <italic><tp:taxon-name><tp:taxon-name-part taxon-name-part-type="genus" reg="Mesomexovis">M.</tp:taxon-name-part><tp:taxon-name-part taxon-name-part-type="species" reg="subcristatus">subcristatus</tp:taxon-name-part></tp:taxon-name></italic> by having ventral lateral carinae of metasomal segments I–IV granular and ventral submedian carinae of segments II–IV costate to granular, instead of costate to weakly crenulate and obsolete to weakly costate, respectively. <italic><tp:taxon-name><tp:taxon-name-part taxon-name-part-type="genus" reg="Mesomexovis">Mesomexovis</tp:taxon-name-part><tp:taxon-name-part taxon-name-part-type="species" reg="caxcan">caxcan</tp:taxon-name-part></tp:taxon-name></italic> sp. nov. differs from <italic><tp:taxon-name><tp:taxon-name-part taxon-name-part-type="genus" reg="Mesomexovis">M.</tp:taxon-name-part><tp:taxon-name-part taxon-name-part-type="species" reg="atenango">atenango</tp:taxon-name-part></tp:taxon-name></italic> by having dusky markings on carapace and mesosomal tergites, instead of diffused and weakly visible infuscation. Finally, <italic><tp:taxon-name><tp:taxon-name-part taxon-name-part-type="genus" reg="Mesomexovis">Mesomexovis</tp:taxon-name-part><tp:taxon-name-part taxon-name-part-type="species" reg="caxcan">caxcan</tp:taxon-name-part></tp:taxon-name></italic> sp. nov. differs from <italic><tp:taxon-name><tp:taxon-name-part taxon-name-part-type="genus" reg="Mesomexovis">M.</tp:taxon-name-part><tp:taxon-name-part taxon-name-part-type="species" reg="atenango">atenango</tp:taxon-name-part></tp:taxon-name></italic> and <italic><tp:taxon-name><tp:taxon-name-part taxon-name-part-type="genus" reg="Mesomexovis">M.</tp:taxon-name-part><tp:taxon-name-part taxon-name-part-type="species" reg="subcristatus">subcristatus</tp:taxon-name-part></tp:taxon-name></italic> by having three or four setae on the ventrolateral carinae of metasomal segment V instead of seven or eight, or ten or eleven, respectively.</p></tp:treatment-sec><tp:treatment-sec sec-type="description" id="SECID0EXCAG"><title>Description.</title><p>The following description is based on the male type and male and female paratypes.</p><p><bold><italic>Color and infuscation in alcohol</italic></bold>: base color yellowish to dark orange; carapace, tergites, and prolateral surface of legs femur, patella, tibia, and tarsi infuscate with dusky markings (Fig. <xref ref-type="fig" rid="F5">5</xref>). Pedipalp femur and patella with dorsal, prolateral, and retrolateral carinae outlined with diffuse infuscation. Pedipalp chelae with all carinae moderately infuscate. Pectines and genital operculum whitish. Dorsal median and dorsal submedian carinae in tergites I–VI outlined with intense infuscation. Sternite VII with base of setae on ventral submedian and ventral lateral carinae intensely infuscate, weakly converging in ventral submedian carina. Metasomal segments I–IV, ventral lateral and ventral submedian carinae, and metasomal segment V ventral lateral and ventral median carinae outlined with intense infuscation. Ventral surface of telson infuscate with two lateral and a median longitudinal broad band of dusky markings.</p><fig id="F5" position="float" orientation="portrait"><object-id xmlns:xlink="http://www.w3.org/1999/xlink" content-type="doi" xlink:type="simple">10.3897/zookeys.1243.146978.figure5</object-id><object-id xmlns:xlink="http://www.w3.org/1999/xlink" content-type="arpha" xlink:type="simple">FE23DBD4-6B87-5250-ADF9-DB29A794EB17</object-id><label>Figure 5.</label><caption><p><italic><tp:taxon-name><tp:taxon-name-part taxon-name-part-type="genus" reg="Mesomexovis">Mesomexovis</tp:taxon-name-part><tp:taxon-name-part taxon-name-part-type="species" reg="caxcan">caxcan</tp:taxon-name-part></tp:taxon-name></italic> sp. nov. Live habitus of adult specimens from <abbrev xmlns:xlink="http://www.w3.org/1999/xlink" content-type="institution" xlink:title="Estación de Biología Chamela" id="ABBRID0E1DAG" xlink:type="simple">EBC</abbrev><bold>A</bold> female <bold>B</bold> Male.</p></caption><graphic xmlns:xlink="http://www.w3.org/1999/xlink" xlink:href="zookeys-1243-241_article-146978__-g005.jpg" position="float" orientation="portrait" xlink:type="simple" id="oo_1362655.jpg"><uri content-type="original_file" xlink:type="simple">https://binary.pensoft.net/fig/1362655</uri></graphic></fig><p><bold><italic>Chelicerae</italic></bold>: manus dorsal surface smooth with one median macrosetae on subdistal margin, distal margin with costate carinae. Base of fixed finger with low crenulation. Serrula with 14 spines in distal half.</p><p><bold><italic>Carapace</italic></bold>: length 1.14/1.12× greater than posterior width (Table <xref ref-type="table" rid="T1">1</xref>). Anterior margin emarginate, with a vestigial to obsolete median notch, with five pairs of major and a median macrosetae. Entire surface shagreened, with minute and moderately large granules over most of the surface (Fig. <xref ref-type="fig" rid="F6">6</xref>). Anteromedian, and posteromedial sulci moderate, posterolateral sulci deep, posterior transverse sulcus obsolete. Median ocular tubercle moderately raised, with superciliary carinae smooth, higher than median eyes, positioned on distal half of carapace. Median ocelli approximately double the size of lateral frontal pairs. Lateral ocelli of type 3A (<xref ref-type="bibr" rid="B19">Loria and Prendini 2014</xref>). Three lateral eyes, mediolateral major ocellus, posterolateral major ocellus similar size and posterolateral minor ocellus, reduced approximately in half, and with an eyespot ventrally (Fig. <xref ref-type="fig" rid="F7">7</xref>).</p><fig id="F6" position="float" orientation="portrait"><object-id xmlns:xlink="http://www.w3.org/1999/xlink" content-type="doi" xlink:type="simple">10.3897/zookeys.1243.146978.figure6</object-id><object-id xmlns:xlink="http://www.w3.org/1999/xlink" content-type="arpha" xlink:type="simple">FA105BB2-2ADB-5DB6-ABEB-40F217C21080</object-id><label>Figure 6.</label><caption><p><italic><tp:taxon-name><tp:taxon-name-part taxon-name-part-type="genus" reg="Mesomexovis">Mesomexovis</tp:taxon-name-part><tp:taxon-name-part taxon-name-part-type="species" reg="caxcan">caxcan</tp:taxon-name-part></tp:taxon-name></italic> sp. nov. Carapace surface <bold>A</bold> adult female <bold>B</bold> adult male. Scale bar: 1 mm.</p></caption><graphic xmlns:xlink="http://www.w3.org/1999/xlink" xlink:href="zookeys-1243-241_article-146978__-g006.jpg" position="float" orientation="portrait" xlink:type="simple" id="oo_1362669.jpg"><uri content-type="original_file" xlink:type="simple">https://binary.pensoft.net/fig/1362669</uri></graphic></fig><fig id="F7" position="float" orientation="portrait"><object-id xmlns:xlink="http://www.w3.org/1999/xlink" content-type="doi" xlink:type="simple">10.3897/zookeys.1243.146978.figure7</object-id><object-id xmlns:xlink="http://www.w3.org/1999/xlink" content-type="arpha" xlink:type="simple">4E82A293-B6C3-5F51-96F5-D013C00A1562</object-id><label>Figure 7.</label><caption><p><italic><tp:taxon-name><tp:taxon-name-part taxon-name-part-type="genus" reg="Mesomexovis">Mesomexovis</tp:taxon-name-part><tp:taxon-name-part taxon-name-part-type="species" reg="caxcan">caxcan</tp:taxon-name-part></tp:taxon-name></italic> sp. nov. Lateral ocelli of an adult female from <abbrev xmlns:xlink="http://www.w3.org/1999/xlink" content-type="institution" xlink:title="Estación de Biología Chamela" id="ABBRID0EVGAG" xlink:type="simple">EBC</abbrev>. Scale bar: 1 mm. Abbreviations: e eyespot, MLMa mediolateral major ocellus, PDMi posterodorsal minor ocellus, PLMa posterolateral major ocellus.</p></caption><graphic xmlns:xlink="http://www.w3.org/1999/xlink" xlink:href="zookeys-1243-241_article-146978__-g007.jpg" position="float" orientation="portrait" xlink:type="simple" id="oo_1362657.jpg"><uri content-type="original_file" xlink:type="simple">https://binary.pensoft.net/fig/1362657</uri></graphic></fig><table-wrap id="T1" position="float" orientation="portrait"><label>Table 1.</label><caption><p>Measurements (mm) of selected type material of <italic><tp:taxon-name><tp:taxon-name-part taxon-name-part-type="genus" reg="Mesomexovis">Mesomexovis</tp:taxon-name-part><tp:taxon-name-part taxon-name-part-type="species" reg="caxcan">caxcan</tp:taxon-name-part></tp:taxon-name></italic> sp. nov. deposited in the Colección Nacional de Arácnidos, <named-content xmlns:xlink="http://www.w3.org/1999/xlink" content-type="dwc:institutional_code" xlink:title="Instituto de Biología, Universidad Nacional Autónoma de México" xlink:href="http://grbio.org/institution/instituto-de-biiolog%C3%ADa-universidad-nacional-aut%C3%B3noma-de-m%C3%A9xico" xlink:type="simple">IBUNAM</named-content>.</p></caption><table id="TID0EGRBG" rules="all"><tbody><tr><td rowspan="1" colspan="2">
                      <bold>Catalog/Type</bold>
                    </td><td rowspan="1" colspan="1">
                      <bold><abbrev xmlns:xlink="http://www.w3.org/1999/xlink" content-type="institution" xlink:title="Colección Nacional de Arácnidos" id="ABBRID0EIIAG" xlink:type="simple">CNAN</abbrev>-T01869</bold>
                    </td><td rowspan="1" colspan="8">
                      <bold><abbrev xmlns:xlink="http://www.w3.org/1999/xlink" content-type="institution" xlink:title="Colección Nacional de Arácnidos" id="ABBRID0ETIAG" xlink:type="simple">CNAN</abbrev>-T01871</bold>
                    </td><td rowspan="1" colspan="2">
                      <bold><abbrev xmlns:xlink="http://www.w3.org/1999/xlink" content-type="institution" xlink:title="Colección Nacional de Arácnidos" id="ABBRID0E5IAG" xlink:type="simple">CNAN</abbrev>-SC2949</bold>
                    </td></tr><tr><td rowspan="1" colspan="2">
                      <bold>Sex</bold>
                    </td><td rowspan="1" colspan="1">♂</td><td rowspan="1" colspan="1">♂</td><td rowspan="1" colspan="1">♂</td><td rowspan="1" colspan="1">♂</td><td rowspan="1" colspan="1">♂</td><td rowspan="1" colspan="1">♂</td><td rowspan="1" colspan="1">♂</td><td rowspan="1" colspan="1">♂</td><td rowspan="1" colspan="1">♂</td><td rowspan="1" colspan="1">♂</td><td rowspan="1" colspan="1">♂</td></tr><tr><td rowspan="1" colspan="1">Carapace</td><td rowspan="1" colspan="1">length</td><td rowspan="1" colspan="1">5</td><td rowspan="1" colspan="1">5</td><td rowspan="1" colspan="1">4.4</td><td rowspan="1" colspan="1">5.8</td><td rowspan="1" colspan="1">4.9</td><td rowspan="1" colspan="1">6.8</td><td rowspan="1" colspan="1">6</td><td rowspan="1" colspan="1">5.4</td><td rowspan="1" colspan="1">4.1</td><td rowspan="1" colspan="1">4</td><td rowspan="1" colspan="1">4.1</td></tr><tr><td rowspan="1" colspan="1">ant.</td><td rowspan="1" colspan="1">width</td><td rowspan="1" colspan="1">2.8</td><td rowspan="1" colspan="1">3</td><td rowspan="1" colspan="1">2.4</td><td rowspan="1" colspan="1">2.9</td><td rowspan="1" colspan="1">2.7</td><td rowspan="1" colspan="1">3.5</td><td rowspan="1" colspan="1">3.5</td><td rowspan="1" colspan="1">2.6</td><td rowspan="1" colspan="1">2.5</td><td rowspan="1" colspan="1">2.2</td><td rowspan="1" colspan="1">2.3</td></tr><tr><td rowspan="1" colspan="1">post.</td><td rowspan="1" colspan="1">width</td><td rowspan="1" colspan="1">4.4</td><td rowspan="1" colspan="1">4.6</td><td rowspan="1" colspan="1">3.6</td><td rowspan="1" colspan="1">4</td><td rowspan="1" colspan="1">4.2</td><td rowspan="1" colspan="1">5.9</td><td rowspan="1" colspan="1">6.1</td><td rowspan="1" colspan="1">4.6</td><td rowspan="1" colspan="1">3.8</td><td rowspan="1" colspan="1">3.8</td><td rowspan="1" colspan="1">3.5</td></tr><tr><td rowspan="2" colspan="1">Femur</td><td rowspan="1" colspan="1">length</td><td rowspan="1" colspan="1">3.9</td><td rowspan="1" colspan="1">4</td><td rowspan="1" colspan="1">3.1</td><td rowspan="1" colspan="1">4.2</td><td rowspan="1" colspan="1">4</td><td rowspan="1" colspan="1">6</td><td rowspan="1" colspan="1">5</td><td rowspan="1" colspan="1">3.9</td><td rowspan="1" colspan="1">3.3</td><td rowspan="1" colspan="1">3.3</td><td rowspan="1" colspan="1">3.2</td></tr><tr><td rowspan="1" colspan="1">width</td><td rowspan="1" colspan="1">1.1</td><td rowspan="1" colspan="1">1.3</td><td rowspan="1" colspan="1">1</td><td rowspan="1" colspan="1">1.3</td><td rowspan="1" colspan="1">1.1</td><td rowspan="1" colspan="1">1.9</td><td rowspan="1" colspan="1">1.1</td><td rowspan="1" colspan="1">1.2</td><td rowspan="1" colspan="1">1</td><td rowspan="1" colspan="1">1</td><td rowspan="1" colspan="1">1</td></tr><tr><td rowspan="2" colspan="1">Patella</td><td rowspan="1" colspan="1">length</td><td rowspan="1" colspan="1">4.5</td><td rowspan="1" colspan="1">4.7</td><td rowspan="1" colspan="1">3.8</td><td rowspan="1" colspan="1">4.5</td><td rowspan="1" colspan="1">4.5</td><td rowspan="1" colspan="1">6.3</td><td rowspan="1" colspan="1">5.2</td><td rowspan="1" colspan="1">4.6</td><td rowspan="1" colspan="1">4</td><td rowspan="1" colspan="1">3.8</td><td rowspan="1" colspan="1">3.5</td></tr><tr><td rowspan="1" colspan="1">width</td><td rowspan="1" colspan="1">1.4</td><td rowspan="1" colspan="1">1.5</td><td rowspan="1" colspan="1">1.2</td><td rowspan="1" colspan="1">1.6</td><td rowspan="1" colspan="1">1.5</td><td rowspan="1" colspan="1">2.1</td><td rowspan="1" colspan="1">1.6</td><td rowspan="1" colspan="1">1.8</td><td rowspan="1" colspan="1">1.2</td><td rowspan="1" colspan="1">1.3</td><td rowspan="1" colspan="1">1.2</td></tr><tr><td rowspan="1" colspan="1">Chela</td><td rowspan="1" colspan="1">length</td><td rowspan="1" colspan="1">7</td><td rowspan="1" colspan="1">7.5</td><td rowspan="1" colspan="1">5.6</td><td rowspan="1" colspan="1">7.2</td><td rowspan="1" colspan="1">6.5</td><td rowspan="1" colspan="1">10.5</td><td rowspan="1" colspan="1">8.6</td><td rowspan="1" colspan="1">7.2</td><td rowspan="1" colspan="1">6</td><td rowspan="1" colspan="1">4.6</td><td rowspan="1" colspan="1">5.5</td></tr><tr><td rowspan="3" colspan="1">Manus</td><td rowspan="1" colspan="1">width</td><td rowspan="1" colspan="1">2</td><td rowspan="1" colspan="1">2.3</td><td rowspan="1" colspan="1">1.7</td><td rowspan="1" colspan="1">2.3</td><td rowspan="1" colspan="1">2.1</td><td rowspan="1" colspan="1">3.5</td><td rowspan="1" colspan="1">2.5</td><td rowspan="1" colspan="1">2.3</td><td rowspan="1" colspan="1">1.8</td><td rowspan="1" colspan="1">1.6</td><td rowspan="1" colspan="1">1.6</td></tr><tr><td rowspan="1" colspan="1">height</td><td rowspan="1" colspan="1">2</td><td rowspan="1" colspan="1">2.3</td><td rowspan="1" colspan="1">1.6</td><td rowspan="1" colspan="1">2.3</td><td rowspan="1" colspan="1">2</td><td rowspan="1" colspan="1">3</td><td rowspan="1" colspan="1">2.5</td><td rowspan="1" colspan="1">2.2</td><td rowspan="1" colspan="1">1.6</td><td rowspan="1" colspan="1">1.6</td><td rowspan="1" colspan="1">1.5</td></tr><tr><td rowspan="1" colspan="1">length</td><td rowspan="1" colspan="1">4</td><td rowspan="1" colspan="1">4.5</td><td rowspan="1" colspan="1">3.1</td><td rowspan="1" colspan="1">4.2</td><td rowspan="1" colspan="1">3.5</td><td rowspan="1" colspan="1">5.5</td><td rowspan="1" colspan="1">4.6</td><td rowspan="1" colspan="1">4.7</td><td rowspan="1" colspan="1">3.8</td><td rowspan="1" colspan="1">2.1</td><td rowspan="1" colspan="1">3.2</td></tr><tr><td rowspan="1" colspan="1">Fixed finger</td><td rowspan="1" colspan="1">length</td><td rowspan="1" colspan="1">3</td><td rowspan="1" colspan="1">3</td><td rowspan="1" colspan="1">2.5</td><td rowspan="1" colspan="1">3</td><td rowspan="1" colspan="1">3</td><td rowspan="1" colspan="1">5</td><td rowspan="1" colspan="1">4</td><td rowspan="1" colspan="1">2.5</td><td rowspan="1" colspan="1">2.2</td><td rowspan="1" colspan="1">2.5</td><td rowspan="1" colspan="1">2.3</td></tr><tr><td rowspan="1" colspan="1">Mov. finger</td><td rowspan="1" colspan="1">length</td><td rowspan="1" colspan="1">4.2</td><td rowspan="1" colspan="1">4.5</td><td rowspan="1" colspan="1">3</td><td rowspan="1" colspan="1">4.1</td><td rowspan="1" colspan="1">4.1</td><td rowspan="1" colspan="1">6.5</td><td rowspan="1" colspan="1">5.2</td><td rowspan="1" colspan="1">4.2</td><td rowspan="1" colspan="1">3.6</td><td rowspan="1" colspan="1">3.5</td><td rowspan="1" colspan="1">3.5</td></tr><tr><td rowspan="1" colspan="1">Coxa II</td><td rowspan="1" colspan="1">length</td><td rowspan="1" colspan="1">2.1</td><td rowspan="1" colspan="1">2.1</td><td rowspan="1" colspan="1">1.7</td><td rowspan="1" colspan="1">2</td><td rowspan="1" colspan="1">2</td><td rowspan="1" colspan="1">3</td><td rowspan="1" colspan="1">2.4</td><td rowspan="1" colspan="1">2.1</td><td rowspan="1" colspan="1">2</td><td rowspan="1" colspan="1">1.7</td><td rowspan="1" colspan="1">1.5</td></tr><tr><td rowspan="1" colspan="1">Coxa IV</td><td rowspan="1" colspan="1">length</td><td rowspan="1" colspan="1">3.5</td><td rowspan="1" colspan="1">4</td><td rowspan="1" colspan="1">3.5</td><td rowspan="1" colspan="1">4.8</td><td rowspan="1" colspan="1">4.5</td><td rowspan="1" colspan="1">5.6</td><td rowspan="1" colspan="1">4.7</td><td rowspan="1" colspan="1">4.5</td><td rowspan="1" colspan="1">3.8</td><td rowspan="1" colspan="1">3.6</td><td rowspan="1" colspan="1">3.6</td></tr><tr><td rowspan="2" colspan="1">Sternum</td><td rowspan="1" colspan="1">length</td><td rowspan="1" colspan="1">1</td><td rowspan="1" colspan="1">1</td><td rowspan="1" colspan="1">0.8</td><td rowspan="1" colspan="1">1</td><td rowspan="1" colspan="1">1</td><td rowspan="1" colspan="1">1.2</td><td rowspan="1" colspan="1">1.1</td><td rowspan="1" colspan="1">0.9</td><td rowspan="1" colspan="1">0.8</td><td rowspan="1" colspan="1">0.6</td><td rowspan="1" colspan="1">0.5</td></tr><tr><td rowspan="1" colspan="1">width</td><td rowspan="1" colspan="1">1.4</td><td rowspan="1" colspan="1">1.5</td><td rowspan="1" colspan="1">1.3</td><td rowspan="1" colspan="1">1.5</td><td rowspan="1" colspan="1">1.5</td><td rowspan="1" colspan="1">1.8</td><td rowspan="1" colspan="1">1.5</td><td rowspan="1" colspan="1">1.6</td><td rowspan="1" colspan="1">1.3</td><td rowspan="1" colspan="1">1.1</td><td rowspan="1" colspan="1">1.2</td></tr><tr><td rowspan="1" colspan="1">Mesosoma</td><td rowspan="1" colspan="1">length</td><td rowspan="1" colspan="1">9.9</td><td rowspan="1" colspan="1">10.4</td><td rowspan="1" colspan="1">8.8</td><td rowspan="1" colspan="1">11</td><td rowspan="1" colspan="1">10.6</td><td rowspan="1" colspan="1">14.4</td><td rowspan="1" colspan="1">13.5</td><td rowspan="1" colspan="1">10.9</td><td rowspan="1" colspan="1">7.6</td><td rowspan="1" colspan="1">8.4</td><td rowspan="1" colspan="1">8</td></tr><tr><td rowspan="1" colspan="1">Metasoma</td><td rowspan="1" colspan="1">length</td><td rowspan="1" colspan="1">19.1</td><td rowspan="1" colspan="1">18.7</td><td rowspan="1" colspan="1">15.2</td><td rowspan="1" colspan="1">19.3</td><td rowspan="1" colspan="1">19.2</td><td rowspan="1" colspan="1">27</td><td rowspan="1" colspan="1">22</td><td rowspan="1" colspan="1">19.8</td><td rowspan="1" colspan="1">15.8</td><td rowspan="1" colspan="1">14.9</td><td rowspan="1" colspan="1">15.4</td></tr><tr><td rowspan="3" colspan="1">Segment I</td><td rowspan="1" colspan="1">length</td><td rowspan="1" colspan="1">2.2</td><td rowspan="1" colspan="1">2.4</td><td rowspan="1" colspan="1">2</td><td rowspan="1" colspan="1">2.5</td><td rowspan="1" colspan="1">2.4</td><td rowspan="1" colspan="1">3.3</td><td rowspan="1" colspan="1">3</td><td rowspan="1" colspan="1">3</td><td rowspan="1" colspan="1">2</td><td rowspan="1" colspan="1">2</td><td rowspan="1" colspan="1">2</td></tr><tr><td rowspan="1" colspan="1">width</td><td rowspan="1" colspan="1">3</td><td rowspan="1" colspan="1">3</td><td rowspan="1" colspan="1">2.4</td><td rowspan="1" colspan="1">3</td><td rowspan="1" colspan="1">2.8</td><td rowspan="1" colspan="1">3.9</td><td rowspan="1" colspan="1">3.5</td><td rowspan="1" colspan="1">3.1</td><td rowspan="1" colspan="1">2.3</td><td rowspan="1" colspan="1">2.4</td><td rowspan="1" colspan="1">2.4</td></tr><tr><td rowspan="1" colspan="1">height</td><td rowspan="1" colspan="1">2.5</td><td rowspan="1" colspan="1">2.4</td><td rowspan="1" colspan="1">2</td><td rowspan="1" colspan="1">2.2</td><td rowspan="1" colspan="1">2.2</td><td rowspan="1" colspan="1">3.2</td><td rowspan="1" colspan="1">2.8</td><td rowspan="1" colspan="1">2.5</td><td rowspan="1" colspan="1">2</td><td rowspan="1" colspan="1">2</td><td rowspan="1" colspan="1">2</td></tr><tr><td rowspan="3" colspan="1">Segment II</td><td rowspan="1" colspan="1">length</td><td rowspan="1" colspan="1">3.1</td><td rowspan="1" colspan="1">3</td><td rowspan="1" colspan="1">2.3</td><td rowspan="1" colspan="1">3</td><td rowspan="1" colspan="1">3</td><td rowspan="1" colspan="1">4.3</td><td rowspan="1" colspan="1">3.5</td><td rowspan="1" colspan="1">3</td><td rowspan="1" colspan="1">2.5</td><td rowspan="1" colspan="1">2.2</td><td rowspan="1" colspan="1">2.4</td></tr><tr><td rowspan="1" colspan="1">width</td><td rowspan="1" colspan="1">2.7</td><td rowspan="1" colspan="1">3</td><td rowspan="1" colspan="1">2.4</td><td rowspan="1" colspan="1">3</td><td rowspan="1" colspan="1">2.8</td><td rowspan="1" colspan="1">3.9</td><td rowspan="1" colspan="1">3.4</td><td rowspan="1" colspan="1">3.1</td><td rowspan="1" colspan="1">2.3</td><td rowspan="1" colspan="1">2.4</td><td rowspan="1" colspan="1">2.2</td></tr><tr><td rowspan="1" colspan="1">height</td><td rowspan="1" colspan="1">2.2</td><td rowspan="1" colspan="1">2.5</td><td rowspan="1" colspan="1">2.1</td><td rowspan="1" colspan="1">2.3</td><td rowspan="1" colspan="1">2.3</td><td rowspan="1" colspan="1">3.2</td><td rowspan="1" colspan="1">2.8</td><td rowspan="1" colspan="1">2.5</td><td rowspan="1" colspan="1">2</td><td rowspan="1" colspan="1">2</td><td rowspan="1" colspan="1">2.1</td></tr><tr><td rowspan="3" colspan="1">Segment III</td><td rowspan="1" colspan="1">length</td><td rowspan="1" colspan="1">3.1</td><td rowspan="1" colspan="1">3.4</td><td rowspan="1" colspan="1">2.4</td><td rowspan="1" colspan="1">3.2</td><td rowspan="1" colspan="1">3.2</td><td rowspan="1" colspan="1">4.5</td><td rowspan="1" colspan="1">3.8</td><td rowspan="1" colspan="1">3.4</td><td rowspan="1" colspan="1">2.7</td><td rowspan="1" colspan="1">2.4</td><td rowspan="1" colspan="1">2.7</td></tr><tr><td rowspan="1" colspan="1">width</td><td rowspan="1" colspan="1">2.7</td><td rowspan="1" colspan="1">3</td><td rowspan="1" colspan="1">2.4</td><td rowspan="1" colspan="1">2.9</td><td rowspan="1" colspan="1">2.8</td><td rowspan="1" colspan="1">3.8</td><td rowspan="1" colspan="1">3.3</td><td rowspan="1" colspan="1">3.1</td><td rowspan="1" colspan="1">2.3</td><td rowspan="1" colspan="1">2.3</td><td rowspan="1" colspan="1">2.2</td></tr><tr><td rowspan="1" colspan="1">height</td><td rowspan="1" colspan="1">2.2</td><td rowspan="1" colspan="1">2.7</td><td rowspan="1" colspan="1">2.1</td><td rowspan="1" colspan="1">2.3</td><td rowspan="1" colspan="1">2.5</td><td rowspan="1" colspan="1">3.4</td><td rowspan="1" colspan="1">3</td><td rowspan="1" colspan="1">2.6</td><td rowspan="1" colspan="1">2</td><td rowspan="1" colspan="1">2</td><td rowspan="1" colspan="1">2.1</td></tr><tr><td rowspan="3" colspan="1">Segment IV</td><td rowspan="1" colspan="1">length</td><td rowspan="1" colspan="1">4</td><td rowspan="1" colspan="1">4.3</td><td rowspan="1" colspan="1">3.5</td><td rowspan="1" colspan="1">4.2</td><td rowspan="1" colspan="1">4.3</td><td rowspan="1" colspan="1">6.1</td><td rowspan="1" colspan="1">4.9</td><td rowspan="1" colspan="1">4.4</td><td rowspan="1" colspan="1">3.4</td><td rowspan="1" colspan="1">3.3</td><td rowspan="1" colspan="1">3.3</td></tr><tr><td rowspan="1" colspan="1">width</td><td rowspan="1" colspan="1">2.8</td><td rowspan="1" colspan="1">3</td><td rowspan="1" colspan="1">2.4</td><td rowspan="1" colspan="1">2.9</td><td rowspan="1" colspan="1">2.8</td><td rowspan="1" colspan="1">3.6</td><td rowspan="1" colspan="1">3.3</td><td rowspan="1" colspan="1">3.1</td><td rowspan="1" colspan="1">2.3</td><td rowspan="1" colspan="1">2.3</td><td rowspan="1" colspan="1">2.1</td></tr><tr><td rowspan="1" colspan="1">height</td><td rowspan="1" colspan="1">2.5</td><td rowspan="1" colspan="1">2.7</td><td rowspan="1" colspan="1">2.1</td><td rowspan="1" colspan="1">2.5</td><td rowspan="1" colspan="1">2.4</td><td rowspan="1" colspan="1">3.2</td><td rowspan="1" colspan="1">3</td><td rowspan="1" colspan="1">2.7</td><td rowspan="1" colspan="1">2.1</td><td rowspan="1" colspan="1">2.1</td><td rowspan="1" colspan="1">2.1</td></tr><tr><td rowspan="3" colspan="1">Segment V</td><td rowspan="1" colspan="1">length</td><td rowspan="1" colspan="1">6.7</td><td rowspan="1" colspan="1">5.6</td><td rowspan="1" colspan="1">5</td><td rowspan="1" colspan="1">6.4</td><td rowspan="1" colspan="1">6.3</td><td rowspan="1" colspan="1">8.8</td><td rowspan="1" colspan="1">6.8</td><td rowspan="1" colspan="1">6</td><td rowspan="1" colspan="1">5.2</td><td rowspan="1" colspan="1">5</td><td rowspan="1" colspan="1">5</td></tr><tr><td rowspan="1" colspan="1">width</td><td rowspan="1" colspan="1">2.6</td><td rowspan="1" colspan="1">2.9</td><td rowspan="1" colspan="1">2.4</td><td rowspan="1" colspan="1">2.7</td><td rowspan="1" colspan="1">2.6</td><td rowspan="1" colspan="1">3.3</td><td rowspan="1" colspan="1">3</td><td rowspan="1" colspan="1">3</td><td rowspan="1" colspan="1">2.3</td><td rowspan="1" colspan="1">2.1</td><td rowspan="1" colspan="1">2.1</td></tr><tr><td rowspan="1" colspan="1">height</td><td rowspan="1" colspan="1">2.3</td><td rowspan="1" colspan="1">2.4</td><td rowspan="1" colspan="1">2</td><td rowspan="1" colspan="1">2.3</td><td rowspan="1" colspan="1">2.3</td><td rowspan="1" colspan="1">2.8</td><td rowspan="1" colspan="1">2.3</td><td rowspan="1" colspan="1">2.5</td><td rowspan="1" colspan="1">2</td><td rowspan="1" colspan="1">2</td><td rowspan="1" colspan="1">2.1</td></tr><tr><td rowspan="1" colspan="1">Telson</td><td rowspan="1" colspan="1">length</td><td rowspan="1" colspan="1">5.5</td><td rowspan="1" colspan="1">6</td><td rowspan="1" colspan="1">4.5</td><td rowspan="1" colspan="1">5.8</td><td rowspan="1" colspan="1">5.5</td><td rowspan="1" colspan="1">7.5</td><td rowspan="1" colspan="1">6</td><td rowspan="1" colspan="1">5.6</td><td rowspan="1" colspan="1">4.6</td><td rowspan="1" colspan="1">4.2</td><td rowspan="1" colspan="1">4.4</td></tr><tr><td rowspan="3" colspan="1">Vesicle</td><td rowspan="1" colspan="1">length</td><td rowspan="1" colspan="1">3.5</td><td rowspan="1" colspan="1">4</td><td rowspan="1" colspan="1">2</td><td rowspan="1" colspan="1">3.8</td><td rowspan="1" colspan="1">3.5</td><td rowspan="1" colspan="1">5</td><td rowspan="1" colspan="1">3.4</td><td rowspan="1" colspan="1">4.6</td><td rowspan="1" colspan="1">3</td><td rowspan="1" colspan="1">2.7</td><td rowspan="1" colspan="1">2.9</td></tr><tr><td rowspan="1" colspan="1">width</td><td rowspan="1" colspan="1">2</td><td rowspan="1" colspan="1">2</td><td rowspan="1" colspan="1">1.8</td><td rowspan="1" colspan="1">2</td><td rowspan="1" colspan="1">2</td><td rowspan="1" colspan="1">2.9</td><td rowspan="1" colspan="1">2.5</td><td rowspan="1" colspan="1">2.4</td><td rowspan="1" colspan="1">1.7</td><td rowspan="1" colspan="1">1.7</td><td rowspan="1" colspan="1">1.6</td></tr><tr><td rowspan="1" colspan="1">height</td><td rowspan="1" colspan="1">1.6</td><td rowspan="1" colspan="1">1.7</td><td rowspan="1" colspan="1">1.4</td><td rowspan="1" colspan="1">1.8</td><td rowspan="1" colspan="1">1.7</td><td rowspan="1" colspan="1">2.1</td><td rowspan="1" colspan="1">2</td><td rowspan="1" colspan="1">2</td><td rowspan="1" colspan="1">1.3</td><td rowspan="1" colspan="1">1.3</td><td rowspan="1" colspan="1">1.3</td></tr><tr><td rowspan="1" colspan="1">Aculeus</td><td rowspan="1" colspan="1">length</td><td rowspan="1" colspan="1">2</td><td rowspan="1" colspan="1">2</td><td rowspan="1" colspan="1">1.5</td><td rowspan="1" colspan="1">2</td><td rowspan="1" colspan="1">2</td><td rowspan="1" colspan="1">2.5</td><td rowspan="1" colspan="1">2.4</td><td rowspan="1" colspan="1">2</td><td rowspan="1" colspan="1">1.6</td><td rowspan="1" colspan="1">1.5</td><td rowspan="1" colspan="1">1.5</td></tr><tr><td rowspan="1" colspan="1">Total</td><td rowspan="1" colspan="1">length</td><td rowspan="1" colspan="1">38</td><td rowspan="1" colspan="1">38.6</td><td rowspan="1" colspan="1">31.6</td><td rowspan="1" colspan="1">40.5</td><td rowspan="1" colspan="1">38.7</td><td rowspan="1" colspan="1">53.7</td><td rowspan="1" colspan="1">45.5</td><td rowspan="1" colspan="1">40</td><td rowspan="1" colspan="1">30.9</td><td rowspan="1" colspan="1">30.2</td><td rowspan="1" colspan="1">30.8</td></tr><tr><td rowspan="1" colspan="2">
                      <bold>Catalog /Type</bold>
                    </td><td rowspan="1" colspan="1">
                      <bold><abbrev xmlns:xlink="http://www.w3.org/1999/xlink" content-type="institution" xlink:title="Colección Nacional de Arácnidos" id="ABBRID0EF2BG" xlink:type="simple">CNAN</abbrev>-T1870</bold>
                    </td><td rowspan="1" colspan="4">
                      <bold><abbrev xmlns:xlink="http://www.w3.org/1999/xlink" content-type="institution" xlink:title="Colección Nacional de Arácnidos" id="ABBRID0EQ2BG" xlink:type="simple">CNAN</abbrev>-SC2950</bold>
                    </td><td rowspan="1" colspan="6">
                      <bold><abbrev xmlns:xlink="http://www.w3.org/1999/xlink" content-type="institution" xlink:title="Colección Nacional de Arácnidos" id="ABBRID0E22BG" xlink:type="simple">CNAN</abbrev>-SC2948</bold>
                    </td></tr><tr><td rowspan="1" colspan="2">
                      <bold>Sex</bold>
                    </td><td rowspan="1" colspan="1">♀</td><td rowspan="1" colspan="1">♀</td><td rowspan="1" colspan="1">♀</td><td rowspan="1" colspan="1">♀</td><td rowspan="1" colspan="1">♀</td><td rowspan="1" colspan="1">♀</td><td rowspan="1" colspan="1">♀</td><td rowspan="1" colspan="1">♀</td><td rowspan="1" colspan="1">♀</td><td rowspan="1" colspan="1">♀</td><td rowspan="1" colspan="1">♀</td></tr><tr><td rowspan="1" colspan="1">Carapace</td><td rowspan="1" colspan="1">length</td><td rowspan="1" colspan="1">6.2</td><td rowspan="1" colspan="1">6.6</td><td rowspan="1" colspan="1">6.4</td><td rowspan="1" colspan="1">5.9</td><td rowspan="1" colspan="1">6.2</td><td rowspan="1" colspan="1">6.4</td><td rowspan="1" colspan="1">6.4</td><td rowspan="1" colspan="1">6</td><td rowspan="1" colspan="1">6.7</td><td rowspan="1" colspan="1">6.3</td><td rowspan="1" colspan="1">5.9</td></tr><tr><td rowspan="1" colspan="1">ant.</td><td rowspan="1" colspan="1">width</td><td rowspan="1" colspan="1">3.5</td><td rowspan="1" colspan="1">3.4</td><td rowspan="1" colspan="1">3.2</td><td rowspan="1" colspan="1">2.9</td><td rowspan="1" colspan="1">3.1</td><td rowspan="1" colspan="1">3.4</td><td rowspan="1" colspan="1">3.5</td><td rowspan="1" colspan="1">3.2</td><td rowspan="1" colspan="1">3.5</td><td rowspan="1" colspan="1">3.5</td><td rowspan="1" colspan="1">3.2</td></tr><tr><td rowspan="1" colspan="1">post.</td><td rowspan="1" colspan="1">width</td><td rowspan="1" colspan="1">5.2</td><td rowspan="1" colspan="1">6.3</td><td rowspan="1" colspan="1">5.4</td><td rowspan="1" colspan="1">5.1</td><td rowspan="1" colspan="1">5.6</td><td rowspan="1" colspan="1">5.6</td><td rowspan="1" colspan="1">5.5</td><td rowspan="1" colspan="1">5</td><td rowspan="1" colspan="1">6.2</td><td rowspan="1" colspan="1">5.9</td><td rowspan="1" colspan="1">5.4</td></tr><tr><td rowspan="2" colspan="1">Femur</td><td rowspan="1" colspan="1">length</td><td rowspan="1" colspan="1">4.7</td><td rowspan="1" colspan="1">5.3</td><td rowspan="1" colspan="1">4.6</td><td rowspan="1" colspan="1">4.5</td><td rowspan="1" colspan="1">4.8</td><td rowspan="1" colspan="1">4.8</td><td rowspan="1" colspan="1">5</td><td rowspan="1" colspan="1">4.3</td><td rowspan="1" colspan="1">5</td><td rowspan="1" colspan="1">4.8</td><td rowspan="1" colspan="1">4.5</td></tr><tr><td rowspan="1" colspan="1">width</td><td rowspan="1" colspan="1">1.5</td><td rowspan="1" colspan="1">1.8</td><td rowspan="1" colspan="1">1.5</td><td rowspan="1" colspan="1">1.2</td><td rowspan="1" colspan="1">1.5</td><td rowspan="1" colspan="1">1.5</td><td rowspan="1" colspan="1">1.5</td><td rowspan="1" colspan="1">1.4</td><td rowspan="1" colspan="1">1.6</td><td rowspan="1" colspan="1">1.4</td><td rowspan="1" colspan="1">1.6</td></tr><tr><td rowspan="2" colspan="1">Patella</td><td rowspan="1" colspan="1">length</td><td rowspan="1" colspan="1">-</td><td rowspan="1" colspan="1">5.5</td><td rowspan="1" colspan="1">6</td><td rowspan="1" colspan="1">5.4</td><td rowspan="1" colspan="1">5.1</td><td rowspan="1" colspan="1">5.5</td><td rowspan="1" colspan="1">5.5</td><td rowspan="1" colspan="1">5.5</td><td rowspan="1" colspan="1">5</td><td rowspan="1" colspan="1">6</td><td rowspan="1" colspan="1">5.6</td></tr><tr><td rowspan="1" colspan="1">width</td><td rowspan="1" colspan="1">1.7</td><td rowspan="1" colspan="1">2</td><td rowspan="1" colspan="1">1.6</td><td rowspan="1" colspan="1">1.5</td><td rowspan="1" colspan="1">1.9</td><td rowspan="1" colspan="1">1.8</td><td rowspan="1" colspan="1">2</td><td rowspan="1" colspan="1">1.8</td><td rowspan="1" colspan="1">2</td><td rowspan="1" colspan="1">1.7</td><td rowspan="1" colspan="1">2</td></tr><tr><td rowspan="1" colspan="1">Chela</td><td rowspan="1" colspan="1">length</td><td rowspan="1" colspan="1">8.3</td><td rowspan="1" colspan="1">9.3</td><td rowspan="1" colspan="1">8.4</td><td rowspan="1" colspan="1">7.2</td><td rowspan="1" colspan="1">8.2</td><td rowspan="1" colspan="1">8.5</td><td rowspan="1" colspan="1">8.6</td><td rowspan="1" colspan="1">7.9</td><td rowspan="1" colspan="1">9.5</td><td rowspan="1" colspan="1">8.7</td><td rowspan="1" colspan="1">7.7</td></tr><tr><td rowspan="3" colspan="1">Manus</td><td rowspan="1" colspan="1">width</td><td rowspan="1" colspan="1">2.5</td><td rowspan="1" colspan="1">2.8</td><td rowspan="1" colspan="1">2.3</td><td rowspan="1" colspan="1">2.1</td><td rowspan="1" colspan="1">2.5</td><td rowspan="1" colspan="1">2.5</td><td rowspan="1" colspan="1">2.5</td><td rowspan="1" colspan="1">2.1</td><td rowspan="1" colspan="1">2.8</td><td rowspan="1" colspan="1">2.5</td><td rowspan="1" colspan="1">2.5</td></tr><tr><td rowspan="1" colspan="1">height</td><td rowspan="1" colspan="1">2.5</td><td rowspan="1" colspan="1">2.9</td><td rowspan="1" colspan="1">2</td><td rowspan="1" colspan="1">2.5</td><td rowspan="1" colspan="1">2.4</td><td rowspan="1" colspan="1">2.6</td><td rowspan="1" colspan="1">2.4</td><td rowspan="1" colspan="1">2.3</td><td rowspan="1" colspan="1">3.2</td><td rowspan="1" colspan="1">2.6</td><td rowspan="1" colspan="1">2.5</td></tr><tr><td rowspan="1" colspan="1">length</td><td rowspan="1" colspan="1">4.3</td><td rowspan="1" colspan="1">4.8</td><td rowspan="1" colspan="1">4.4</td><td rowspan="1" colspan="1">3.7</td><td rowspan="1" colspan="1">4.2</td><td rowspan="1" colspan="1">4.5</td><td rowspan="1" colspan="1">4.6</td><td rowspan="1" colspan="1">4.2</td><td rowspan="1" colspan="1">4.5</td><td rowspan="1" colspan="1">4.7</td><td rowspan="1" colspan="1">3.7</td></tr><tr><td rowspan="1" colspan="1">Fixed finger</td><td rowspan="1" colspan="1">length</td><td rowspan="1" colspan="1">4</td><td rowspan="1" colspan="1">4.5</td><td rowspan="1" colspan="1">4</td><td rowspan="1" colspan="1">3.5</td><td rowspan="1" colspan="1">4</td><td rowspan="1" colspan="1">4</td><td rowspan="1" colspan="1">4</td><td rowspan="1" colspan="1">3.7</td><td rowspan="1" colspan="1">5</td><td rowspan="1" colspan="1">4</td><td rowspan="1" colspan="1">4</td></tr><tr><td rowspan="1" colspan="1">Mov. finger</td><td rowspan="1" colspan="1">length</td><td rowspan="1" colspan="1">5.2</td><td rowspan="1" colspan="1">5.3</td><td rowspan="1" colspan="1">5</td><td rowspan="1" colspan="1">4.8</td><td rowspan="1" colspan="1">5.3</td><td rowspan="1" colspan="1">5.4</td><td rowspan="1" colspan="1">5</td><td rowspan="1" colspan="1">4.8</td><td rowspan="1" colspan="1">5.5</td><td rowspan="1" colspan="1">5.5</td><td rowspan="1" colspan="1">4.8</td></tr><tr><td rowspan="1" colspan="1">Coxa II</td><td rowspan="1" colspan="1">length</td><td rowspan="1" colspan="1">2.4</td><td rowspan="1" colspan="1">2.7</td><td rowspan="1" colspan="1">2.7</td><td rowspan="1" colspan="1">2.6</td><td rowspan="1" colspan="1">2.5</td><td rowspan="1" colspan="1">2.5</td><td rowspan="1" colspan="1">2.5</td><td rowspan="1" colspan="1">2.3</td><td rowspan="1" colspan="1">2</td><td rowspan="1" colspan="1">2.5</td><td rowspan="1" colspan="1">2.2</td></tr><tr><td rowspan="1" colspan="1">Coxa IV</td><td rowspan="1" colspan="1">length</td><td rowspan="1" colspan="1">5.1</td><td rowspan="1" colspan="1">6.3</td><td rowspan="1" colspan="1">5.7</td><td rowspan="1" colspan="1">5</td><td rowspan="1" colspan="1">5.5</td><td rowspan="1" colspan="1">5.4</td><td rowspan="1" colspan="1">5.2</td><td rowspan="1" colspan="1">4.8</td><td rowspan="1" colspan="1">6</td><td rowspan="1" colspan="1">5.5</td><td rowspan="1" colspan="1">5.2</td></tr><tr><td rowspan="2" colspan="1">Sternum</td><td rowspan="1" colspan="1">length</td><td rowspan="1" colspan="1">1</td><td rowspan="1" colspan="1">1</td><td rowspan="1" colspan="1">1</td><td rowspan="1" colspan="1">0.8</td><td rowspan="1" colspan="1">1</td><td rowspan="1" colspan="1">1</td><td rowspan="1" colspan="1">1</td><td rowspan="1" colspan="1">1</td><td rowspan="1" colspan="1">1.1</td><td rowspan="1" colspan="1">1</td><td rowspan="1" colspan="1">0.9</td></tr><tr><td rowspan="1" colspan="1">width</td><td rowspan="1" colspan="1">1.7</td><td rowspan="1" colspan="1">1.7</td><td rowspan="1" colspan="1">1.7</td><td rowspan="1" colspan="1">1.5</td><td rowspan="1" colspan="1">1.5</td><td rowspan="1" colspan="1">2</td><td rowspan="1" colspan="1">2</td><td rowspan="1" colspan="1">1.5</td><td rowspan="1" colspan="1">1.8</td><td rowspan="1" colspan="1">1.8</td><td rowspan="1" colspan="1">1.6</td></tr><tr><td rowspan="1" colspan="1">Mesosoma</td><td rowspan="1" colspan="1">length</td><td rowspan="1" colspan="1">15</td><td rowspan="1" colspan="1">17.3</td><td rowspan="1" colspan="1">14.3</td><td rowspan="1" colspan="1">13.2</td><td rowspan="1" colspan="1">16.5</td><td rowspan="1" colspan="1">15.1</td><td rowspan="1" colspan="1">13.9</td><td rowspan="1" colspan="1">13.7</td><td rowspan="1" colspan="1">14</td><td rowspan="1" colspan="1">12.4</td><td rowspan="1" colspan="1">13.6</td></tr><tr><td rowspan="1" colspan="1">Metasoma</td><td rowspan="1" colspan="1">length</td><td rowspan="1" colspan="1">21</td><td rowspan="1" colspan="1">22.5</td><td rowspan="1" colspan="1">21.3</td><td rowspan="1" colspan="1">20.7</td><td rowspan="1" colspan="1">22.2</td><td rowspan="1" colspan="1">21.7</td><td rowspan="1" colspan="1">22.2</td><td rowspan="1" colspan="1">20.8</td><td rowspan="1" colspan="1">23.7</td><td rowspan="1" colspan="1">21.6</td><td rowspan="1" colspan="1">19.9</td></tr><tr><td rowspan="3" colspan="1">Segment I</td><td rowspan="1" colspan="1">length</td><td rowspan="1" colspan="1">2.7</td><td rowspan="1" colspan="1">3.4</td><td rowspan="1" colspan="1">3.2</td><td rowspan="1" colspan="1">3</td><td rowspan="1" colspan="1">3</td><td rowspan="1" colspan="1">3</td><td rowspan="1" colspan="1">3.2</td><td rowspan="1" colspan="1">3.2</td><td rowspan="1" colspan="1">3.3</td><td rowspan="1" colspan="1">3</td><td rowspan="1" colspan="1">2.8</td></tr><tr><td rowspan="1" colspan="1">width</td><td rowspan="1" colspan="1">3.6</td><td rowspan="1" colspan="1">4.1</td><td rowspan="1" colspan="1">3.4</td><td rowspan="1" colspan="1">3.3</td><td rowspan="1" colspan="1">3.7</td><td rowspan="1" colspan="1">3.6</td><td rowspan="1" colspan="1">3.7</td><td rowspan="1" colspan="1">3.5</td><td rowspan="1" colspan="1">4.1</td><td rowspan="1" colspan="1">3.7</td><td rowspan="1" colspan="1">3.5</td></tr><tr><td rowspan="1" colspan="1">height</td><td rowspan="1" colspan="1">2.8</td><td rowspan="1" colspan="1">2.5</td><td rowspan="1" colspan="1">2.8</td><td rowspan="1" colspan="1">2.7</td><td rowspan="1" colspan="1">2.9</td><td rowspan="1" colspan="1">2.7</td><td rowspan="1" colspan="1">2.8</td><td rowspan="1" colspan="1">2.8</td><td rowspan="1" colspan="1">3.2</td><td rowspan="1" colspan="1">3</td><td rowspan="1" colspan="1">2.8</td></tr><tr><td rowspan="3" colspan="1">Segment II</td><td rowspan="1" colspan="1">length</td><td rowspan="1" colspan="1">3.3</td><td rowspan="1" colspan="1">3.6</td><td rowspan="1" colspan="1">3.3</td><td rowspan="1" colspan="1">3.3</td><td rowspan="1" colspan="1">3.6</td><td rowspan="1" colspan="1">3.5</td><td rowspan="1" colspan="1">3.3</td><td rowspan="1" colspan="1">3.3</td><td rowspan="1" colspan="1">3.8</td><td rowspan="1" colspan="1">3.2</td><td rowspan="1" colspan="1">3.1</td></tr><tr><td rowspan="1" colspan="1">width</td><td rowspan="1" colspan="1">3.5</td><td rowspan="1" colspan="1">4</td><td rowspan="1" colspan="1">3.4</td><td rowspan="1" colspan="1">3.2</td><td rowspan="1" colspan="1">3.5</td><td rowspan="1" colspan="1">3.6</td><td rowspan="1" colspan="1">3.7</td><td rowspan="1" colspan="1">3.2</td><td rowspan="1" colspan="1">4</td><td rowspan="1" colspan="1">3.6</td><td rowspan="1" colspan="1">3.5</td></tr><tr><td rowspan="1" colspan="1">height</td><td rowspan="1" colspan="1">2.9</td><td rowspan="1" colspan="1">2.5</td><td rowspan="1" colspan="1">2.8</td><td rowspan="1" colspan="1">2.7</td><td rowspan="1" colspan="1">2.9</td><td rowspan="1" colspan="1">2.7</td><td rowspan="1" colspan="1">2.8</td><td rowspan="1" colspan="1">2.8</td><td rowspan="1" colspan="1">3.2</td><td rowspan="1" colspan="1">2.9</td><td rowspan="1" colspan="1">2.8</td></tr><tr><td rowspan="3" colspan="1">Segment III</td><td rowspan="1" colspan="1">length</td><td rowspan="1" colspan="1">3.6</td><td rowspan="1" colspan="1">3.8</td><td rowspan="1" colspan="1">3.4</td><td rowspan="1" colspan="1">3.4</td><td rowspan="1" colspan="1">3.8</td><td rowspan="1" colspan="1">3.7</td><td rowspan="1" colspan="1">3.6</td><td rowspan="1" colspan="1">3.4</td><td rowspan="1" colspan="1">3.9</td><td rowspan="1" colspan="1">3.5</td><td rowspan="1" colspan="1">3.5</td></tr><tr><td rowspan="1" colspan="1">width</td><td rowspan="1" colspan="1">3.5</td><td rowspan="1" colspan="1">3.9</td><td rowspan="1" colspan="1">3.4</td><td rowspan="1" colspan="1">3.1</td><td rowspan="1" colspan="1">3.3</td><td rowspan="1" colspan="1">3.5</td><td rowspan="1" colspan="1">3.5</td><td rowspan="1" colspan="1">3.3</td><td rowspan="1" colspan="1">4</td><td rowspan="1" colspan="1">3.5</td><td rowspan="1" colspan="1">3.5</td></tr><tr><td rowspan="1" colspan="1">height</td><td rowspan="1" colspan="1">3</td><td rowspan="1" colspan="1">2.6</td><td rowspan="1" colspan="1">3</td><td rowspan="1" colspan="1">2.8</td><td rowspan="1" colspan="1">2.9</td><td rowspan="1" colspan="1">2.8</td><td rowspan="1" colspan="1">2.7</td><td rowspan="1" colspan="1">2.8</td><td rowspan="1" colspan="1">3.3</td><td rowspan="1" colspan="1">2.9</td><td rowspan="1" colspan="1">2.8</td></tr><tr><td rowspan="3" colspan="1">Segment IV</td><td rowspan="1" colspan="1">length</td><td rowspan="1" colspan="1">4.7</td><td rowspan="1" colspan="1">4.5</td><td rowspan="1" colspan="1">4.6</td><td rowspan="1" colspan="1">4.2</td><td rowspan="1" colspan="1">4.8</td><td rowspan="1" colspan="1">4.5</td><td rowspan="1" colspan="1">5</td><td rowspan="1" colspan="1">4.5</td><td rowspan="1" colspan="1">5.2</td><td rowspan="1" colspan="1">4.9</td><td rowspan="1" colspan="1">4</td></tr><tr><td rowspan="1" colspan="1">width</td><td rowspan="1" colspan="1">3.5</td><td rowspan="1" colspan="1">3.8</td><td rowspan="1" colspan="1">3.4</td><td rowspan="1" colspan="1">3.1</td><td rowspan="1" colspan="1">3.3</td><td rowspan="1" colspan="1">3.5</td><td rowspan="1" colspan="1">3.5</td><td rowspan="1" colspan="1">3.3</td><td rowspan="1" colspan="1">3.9</td><td rowspan="1" colspan="1">3.5</td><td rowspan="1" colspan="1">3.1</td></tr><tr><td rowspan="1" colspan="1">height</td><td rowspan="1" colspan="1">3.1</td><td rowspan="1" colspan="1">3</td><td rowspan="1" colspan="1">3</td><td rowspan="1" colspan="1">2.8</td><td rowspan="1" colspan="1">3</td><td rowspan="1" colspan="1">3</td><td rowspan="1" colspan="1">2.8</td><td rowspan="1" colspan="1">2.8</td><td rowspan="1" colspan="1">3.4</td><td rowspan="1" colspan="1">3</td><td rowspan="1" colspan="1">3</td></tr><tr><td rowspan="3" colspan="1">Segment V</td><td rowspan="1" colspan="1">length</td><td rowspan="1" colspan="1">6.7</td><td rowspan="1" colspan="1">7.2</td><td rowspan="1" colspan="1">6.8</td><td rowspan="1" colspan="1">6.8</td><td rowspan="1" colspan="1">7</td><td rowspan="1" colspan="1">7</td><td rowspan="1" colspan="1">7.1</td><td rowspan="1" colspan="1">6.4</td><td rowspan="1" colspan="1">7.5</td><td rowspan="1" colspan="1">7</td><td rowspan="1" colspan="1">6.5</td></tr><tr><td rowspan="1" colspan="1">width</td><td rowspan="1" colspan="1">3.5</td><td rowspan="1" colspan="1">3.5</td><td rowspan="1" colspan="1">3.2</td><td rowspan="1" colspan="1">3.1</td><td rowspan="1" colspan="1">3.3</td><td rowspan="1" colspan="1">3.5</td><td rowspan="1" colspan="1">3.4</td><td rowspan="1" colspan="1">3.4</td><td rowspan="1" colspan="1">3.7</td><td rowspan="1" colspan="1">3.4</td><td rowspan="1" colspan="1">3</td></tr><tr><td rowspan="1" colspan="1">height</td><td rowspan="1" colspan="1">2.9</td><td rowspan="1" colspan="1">2.8</td><td rowspan="1" colspan="1">2.4</td><td rowspan="1" colspan="1">2.7</td><td rowspan="1" colspan="1">2.5</td><td rowspan="1" colspan="1">2.5</td><td rowspan="1" colspan="1">2.8</td><td rowspan="1" colspan="1">2.8</td><td rowspan="1" colspan="1">2.9</td><td rowspan="1" colspan="1">3</td><td rowspan="1" colspan="1">3</td></tr><tr><td rowspan="1" colspan="1">Telson</td><td rowspan="1" colspan="1">length</td><td rowspan="1" colspan="1">6</td><td rowspan="1" colspan="1">7</td><td rowspan="1" colspan="1">6</td><td rowspan="1" colspan="1">6</td><td rowspan="1" colspan="1">6.1</td><td rowspan="1" colspan="1">6.5</td><td rowspan="1" colspan="1">6.6</td><td rowspan="1" colspan="1">6</td><td rowspan="1" colspan="1">7.2</td><td rowspan="1" colspan="1">6.6</td><td rowspan="1" colspan="1">6.2</td></tr><tr><td rowspan="3" colspan="1">Vesicle</td><td rowspan="1" colspan="1">length</td><td rowspan="1" colspan="1">4</td><td rowspan="1" colspan="1">4.3</td><td rowspan="1" colspan="1">4</td><td rowspan="1" colspan="1">4</td><td rowspan="1" colspan="1">4</td><td rowspan="1" colspan="1">4.5</td><td rowspan="1" colspan="1">4.4</td><td rowspan="1" colspan="1">4</td><td rowspan="1" colspan="1">5</td><td rowspan="1" colspan="1">4.4</td><td rowspan="1" colspan="1">4.2</td></tr><tr><td rowspan="1" colspan="1">width</td><td rowspan="1" colspan="1">3</td><td rowspan="1" colspan="1">3.3</td><td rowspan="1" colspan="1">2.8</td><td rowspan="1" colspan="1">2.7</td><td rowspan="1" colspan="1">2.6</td><td rowspan="1" colspan="1">2.8</td><td rowspan="1" colspan="1">3</td><td rowspan="1" colspan="1">2.8</td><td rowspan="1" colspan="1">3.5</td><td rowspan="1" colspan="1">2.8</td><td rowspan="1" colspan="1">2.7</td></tr><tr><td rowspan="1" colspan="1">height</td><td rowspan="1" colspan="1">2.2</td><td rowspan="1" colspan="1">2.5</td><td rowspan="1" colspan="1">2.1</td><td rowspan="1" colspan="1">2</td><td rowspan="1" colspan="1">2.3</td><td rowspan="1" colspan="1">2.3</td><td rowspan="1" colspan="1">2.4</td><td rowspan="1" colspan="1">2.2</td><td rowspan="1" colspan="1">2.8</td><td rowspan="1" colspan="1">2.2</td><td rowspan="1" colspan="1">2</td></tr><tr><td rowspan="1" colspan="1">Aculeus</td><td rowspan="1" colspan="1">length</td><td rowspan="1" colspan="1">2</td><td rowspan="1" colspan="1">2.7</td><td rowspan="1" colspan="1">2</td><td rowspan="1" colspan="1">2</td><td rowspan="1" colspan="1">2</td><td rowspan="1" colspan="1">2</td><td rowspan="1" colspan="1">2.2</td><td rowspan="1" colspan="1">2</td><td rowspan="1" colspan="1">2.2</td><td rowspan="1" colspan="1">2.2</td><td rowspan="1" colspan="1">2</td></tr><tr><td rowspan="1" colspan="1">Total</td><td rowspan="1" colspan="1">length</td><td rowspan="1" colspan="1">46.1</td><td rowspan="1" colspan="1">51.2</td><td rowspan="1" colspan="1">45.9</td><td rowspan="1" colspan="1">43.8</td><td rowspan="1" colspan="1">48.8</td><td rowspan="1" colspan="1">47.5</td><td rowspan="1" colspan="1">47</td><td rowspan="1" colspan="1">44.4</td><td rowspan="1" colspan="1">49.5</td><td rowspan="1" colspan="1">45</td><td rowspan="1" colspan="1">43.5</td></tr></tbody></table></table-wrap><p><bold><italic>Coxosternal region</italic></bold>: sternum subequilateral pentagonal; width 1.63/1.74× greater than length (Table <xref ref-type="table" rid="T1">1</xref>); with four pairs of setae, one distal, two median pairs, and one pair on the lobes, median notch deep. Anterior margin of coxae II with two oblique slit-like structures (Fig. <xref ref-type="fig" rid="F8">8A</xref>), adjacent to a strong and crenulate protuberance (Fig. <xref ref-type="fig" rid="F8">8B</xref>). Coxal endite II proximal median margin with a deep depression. Coxa IV 2.03/2.20× longer than coxa II (Table <xref ref-type="table" rid="T1">1</xref>).</p><fig id="F8" position="float" orientation="portrait"><object-id xmlns:xlink="http://www.w3.org/1999/xlink" content-type="doi" xlink:type="simple">10.3897/zookeys.1243.146978.figure8</object-id><object-id xmlns:xlink="http://www.w3.org/1999/xlink" content-type="arpha" xlink:type="simple">1075EA6C-1604-5A41-B953-D71BD1CA3877</object-id><label>Figure 8.</label><caption><p><italic><tp:taxon-name><tp:taxon-name-part taxon-name-part-type="genus" reg="Mesomexovis">Mesomexovis</tp:taxon-name-part><tp:taxon-name-part taxon-name-part-type="species" reg="caxcan">caxcan</tp:taxon-name-part></tp:taxon-name></italic> sp. nov. Coxae I and II of adult male from <abbrev xmlns:xlink="http://www.w3.org/1999/xlink" content-type="institution" xlink:title="Estación de Biología Chamela" id="ABBRID0EBPBI" xlink:type="simple">EBC</abbrev><bold>A</bold> slit-like structures <bold>B</bold> strong and crenulated protuberance.</p></caption><graphic xmlns:xlink="http://www.w3.org/1999/xlink" xlink:href="zookeys-1243-241_article-146978__-g008.jpg" position="float" orientation="portrait" xlink:type="simple" id="oo_1362658.jpg"><uri content-type="original_file" xlink:type="simple">https://binary.pensoft.net/fig/1362658</uri></graphic></fig><p><bold><italic>Pedipalps</italic></bold>: femur and intercarinal surfaces matte, dorsal and ventral surfaces with scattered minute to moderate median granules (Fig. <xref ref-type="fig" rid="F9">9</xref>). Dorsal prolateral, dorsal retrolateral, and ventral prolateral carinae granular; retrolateral dorso-submedian carina obsolete, smooth with four major macrosetae, distal one reduced; prolateral ventro-submedian carina vestigial with an enlarged proximal tubercle positioned medially with a row of four or five moderate to large rounded granules/ subdistal, median and distal granules with a macroseta at the base, slanting gently towards median portion of dorsal prolateral carinae; prolateral ventral carina vestigial, expressed by a proximal tubercle with a macroseta at base and two enlarged rounded granules with a macroseta at base; intercarinal surface between prolateral ventral and ventral prolateral with three macrosetae; ventral median and retrolateral ventral carinae vestigial expressed by scattered serrated granules; ventral retro-submedian carinae expressed by irregular granules, present on proximal half. Patella 1.27/1.21× wider than femur (Table <xref ref-type="table" rid="T1">1</xref>). Intercarinal surfaces matte (Fig. <xref ref-type="fig" rid="F10">10</xref>). Dorsal prolateral and ventral prolateral carinae complete, granular; dorsal retrolateral and ventral retro-submedian carinae complete, crenulated to smooth; ventral median carina vestigial expressed as a short proximal row of granules; retrolateral dorso-submedian and retrolateral median carinae obsolete, expressed by bands of infuscation and a weak median costa; prolateral process well-developed; prolateral median carina expressed as a row of five to six coarse subserrated granules, median one with a macroseta, the row slanting gently at the level of trichobothrium <italic>d<sub>2</sub></italic> towards dorsal prolateral carinae, followed by a gap of smooth surface and ending on one distal major macrosetae, positioned on the distal fifth of dorsal prolateral carinae; prolateral ventral carina obsolete expressed by a row of three major macrosetae and two intersperse minor macrosetae, proximal major macrosetae on the top of a low granule. Chela 1.52/1.51× longer than patella, 1.72/1.76× longer than femur (Table <xref ref-type="table" rid="T1">1</xref>). Manus relatively slender (Fig. <xref ref-type="fig" rid="F11">11</xref>), 1.42/1.35× wider than patella, 1.80/1.64× wider than femur. Intercarinal surface smooth with a weak reticular infuscation. Dorsal median, dorsal retrolateral, dorsal prolateral, and prolateral median carinae complete costate finely granular (Fig. <xref ref-type="fig" rid="F11">11E</xref>); ventral retrolateral carina incomplete moderately costate, ending by the level of trichobothrium <italic>Est</italic>; ventral median carina weak, crenulate; ventral prolateral carina moderately costate. Trichobothrium <italic>Db</italic> positioned on dorsal retrolateral carina, subbasal on chelae; <italic>Dt</italic> positioned close to mid manus. Fixed and movable fingers dentate margins emarginate, fixed finger proximal notch strong and median lobe moderate, movable finger proximal notch weak and median lobe moderate, large gap created when fingers closed, fingers fit unevenly (♂), or proximal notch and median lobe of fixed finger and movable fingers gap created when fingers closed moderated (♀). Fixed finger median denticle row comprising six denticle subrows flanked by six prolateral and six retrolateral subserrate, subpaired denticles, proximal retrolateral denticle positioned by proximal third of finger; movable finger median row comprising seven denticle subrows, flanked by seven prolateral and seven retrolateral denticles, proximal retrolateral denticle positioned by proximal third of finger. Trichobothria <italic>ib</italic> and <italic>it</italic> positioned submedian on fixed finger, <italic>ib</italic> positioned adjacent to sixth prolateral denticle and <italic>it</italic> between fifth and sixth prolateral denticle (♂). Trichobothrial pattern Type C, orthobothriotaxic.</p><fig id="F9" position="float" orientation="portrait"><object-id xmlns:xlink="http://www.w3.org/1999/xlink" content-type="doi" xlink:type="simple">10.3897/zookeys.1243.146978.figure9</object-id><object-id xmlns:xlink="http://www.w3.org/1999/xlink" content-type="arpha" xlink:type="simple">5EF7B023-F608-5D89-A19A-9BFF462FAFDA</object-id><label>Figure 9.</label><caption><p><italic><tp:taxon-name><tp:taxon-name-part taxon-name-part-type="genus" reg="Mesomexovis">Mesomexovis</tp:taxon-name-part><tp:taxon-name-part taxon-name-part-type="species" reg="caxcan">caxcan</tp:taxon-name-part></tp:taxon-name></italic> sp. nov. Femur dorsal surface of adult male from <abbrev xmlns:xlink="http://www.w3.org/1999/xlink" content-type="institution" xlink:title="Estación de Biología Chamela" id="ABBRID0ETRBI" xlink:type="simple">EBC</abbrev>. Scale bar: 1 mm.</p></caption><graphic xmlns:xlink="http://www.w3.org/1999/xlink" xlink:href="zookeys-1243-241_article-146978__-g009.jpg" position="float" orientation="portrait" xlink:type="simple" id="oo_1362660.jpg"><uri content-type="original_file" xlink:type="simple">https://binary.pensoft.net/fig/1362660</uri></graphic></fig><fig id="F10" position="float" orientation="portrait"><object-id xmlns:xlink="http://www.w3.org/1999/xlink" content-type="doi" xlink:type="simple">10.3897/zookeys.1243.146978.figure10</object-id><object-id xmlns:xlink="http://www.w3.org/1999/xlink" content-type="arpha" xlink:type="simple">B0E38EFC-16B6-5F27-A2BA-6FCB5BE043CF</object-id><label>Figure 10.</label><caption><p><italic><tp:taxon-name><tp:taxon-name-part taxon-name-part-type="genus" reg="Mesomexovis">Mesomexovis</tp:taxon-name-part><tp:taxon-name-part taxon-name-part-type="species" reg="caxcan">caxcan</tp:taxon-name-part></tp:taxon-name></italic> sp. nov. Patella of an adult male from <abbrev xmlns:xlink="http://www.w3.org/1999/xlink" content-type="institution" xlink:title="Estación de Biología Chamela" id="ABBRID0EQSBI" xlink:type="simple">EBC</abbrev><bold>A</bold> dorsal surface <bold>B</bold> retrolateral surface <bold>C</bold> ventral surface <bold>D</bold> prolateral surface. Scale bar: 1 mm.</p></caption><graphic xmlns:xlink="http://www.w3.org/1999/xlink" xlink:href="zookeys-1243-241_article-146978__-g010.jpg" position="float" orientation="portrait" xlink:type="simple" id="oo_1362662.jpg"><uri content-type="original_file" xlink:type="simple">https://binary.pensoft.net/fig/1362662</uri></graphic></fig><fig id="F11" position="float" orientation="portrait"><object-id xmlns:xlink="http://www.w3.org/1999/xlink" content-type="doi" xlink:type="simple">10.3897/zookeys.1243.146978.figure11</object-id><object-id xmlns:xlink="http://www.w3.org/1999/xlink" content-type="arpha" xlink:type="simple">5FCF430A-80D9-55B9-BCAA-EA9727C5BA40</object-id><label>Figure 11.</label><caption><p><italic><tp:taxon-name><tp:taxon-name-part taxon-name-part-type="genus" reg="Mesomexovis">Mesomexovis</tp:taxon-name-part><tp:taxon-name-part taxon-name-part-type="species" reg="caxcan">caxcan</tp:taxon-name-part></tp:taxon-name></italic> sp. nov. Pedipalp chelae of an adult male from <abbrev xmlns:xlink="http://www.w3.org/1999/xlink" content-type="institution" xlink:title="Estación de Biología Chamela" id="ABBRID0EVTBI" xlink:type="simple">EBC</abbrev><bold>A</bold> dorsal surface <bold>B</bold> retrolateral surface <bold>C</bold> ventral surface <bold>D</bold> prolateral surface <bold>E</bold> magnified dorsal surface (2×) to show costate crenulate carinae. Scale bar: 5 mm.</p></caption><graphic xmlns:xlink="http://www.w3.org/1999/xlink" xlink:href="zookeys-1243-241_article-146978__-g011.jpg" position="float" orientation="portrait" xlink:type="simple" id="oo_1362664.jpg"><uri content-type="original_file" xlink:type="simple">https://binary.pensoft.net/fig/1362664</uri></graphic></fig><p><bold><italic>Legs</italic></bold>: Basitarsi I–III prolateral ventral, retrolateral ventral and retrolateral dorsal carinae with complete rows of spinules, basitarsi IV prolateral ventral and retrolateral ventral carinae devoid of spinules, retrolateral dorsal carina with scattered spinules. Macrosetal counts on carinae of legs I–IV, respectively: Prolateral ventral, 3:4:5:5, proximal three in leg III and IV stouts (Fig. <xref ref-type="fig" rid="F12">12</xref>); retrolateral ventral, 4:7:8:8; retrolateral median, absent; retrolateral dorsal, 2-3:2-3:2-3:2-3; dorsal, 2-3:2-3:2-3:2-3; retrolateral dorsal and dorsal series arranged in two independent rows. Telotarsi I–IV with two to three pairs of ventrodistal spinules (Fig. <xref ref-type="fig" rid="F12">12</xref>); macrosetal counts on legs I–IV proventral/retroventral: 0/0:1/1:1/1:2/2 unpaired, retroventral distal, proventral proximal.</p><fig id="F12" position="float" orientation="portrait"><object-id xmlns:xlink="http://www.w3.org/1999/xlink" content-type="doi" xlink:type="simple">10.3897/zookeys.1243.146978.figure12</object-id><object-id xmlns:xlink="http://www.w3.org/1999/xlink" content-type="arpha" xlink:type="simple">52C5150D-0971-5468-9983-0555F3F4714F</object-id><label>Figure 12.</label><caption><p><italic><tp:taxon-name><tp:taxon-name-part taxon-name-part-type="genus" reg="Mesomexovis">Mesomexovis</tp:taxon-name-part><tp:taxon-name-part taxon-name-part-type="species" reg="caxcan">caxcan</tp:taxon-name-part></tp:taxon-name></italic> sp. nov. Dextral leg III, basitarsus and telotarsus, ventral aspect of an adult male from <abbrev xmlns:xlink="http://www.w3.org/1999/xlink" content-type="institution" xlink:title="Estación de Biología Chamela" id="ABBRID0ELVBI" xlink:type="simple">EBC</abbrev>. Abbreviations: PV, prolateral ventral. RV, retrolateral ventral. RD, retrolateral dorsal. Scale bar: 2 mm.</p></caption><graphic xmlns:xlink="http://www.w3.org/1999/xlink" xlink:href="zookeys-1243-241_article-146978__-g012.jpg" position="float" orientation="portrait" xlink:type="simple" id="oo_1362666.jpg"><uri content-type="original_file" xlink:type="simple">https://binary.pensoft.net/fig/1362666</uri></graphic></fig><p><bold><italic>Genital operculum</italic></bold>: Wider than long, with three pairs of macrosetae. Sclerites free on longitudinal edges moving independently but unable to open more than 45°. Genital papillae protruding posteriorly (♂) or sclerites fuse longitudinal (♀).</p><p><bold><italic>Hemispermatophore</italic></bold>: Lamina 1.3× longer than stem (Fig. <xref ref-type="fig" rid="F13">13</xref>). Laminar hook positioned on the apex of distal carina (Figs <xref ref-type="fig" rid="F14">14A</xref>–<xref ref-type="fig" rid="F1">1</xref>, B-1, 15A-1, C-1). Hook bicuspid, short and low, separated from the anterior margin of the laminar base, forming a shallow notch (Figs <xref ref-type="fig" rid="F14">14A</xref>–<xref ref-type="fig" rid="F1">1</xref>, <xref ref-type="fig" rid="F15">15A</xref>–<xref ref-type="fig" rid="F1">1</xref>, C-1). Contralateral through strongly sclerotized (Fig. <xref ref-type="fig" rid="F15">15A</xref>–<xref ref-type="fig" rid="F2">2</xref>, C-2). Lateral through margin short, wide, tapering, and curving proximally, moderately removed from contra-lateral through (Fig. <xref ref-type="fig" rid="F15">15C</xref>–<xref ref-type="fig" rid="F5">5</xref>). Architecture of the capsule conforms to the three-fold bauplan (<xref ref-type="bibr" rid="B21">Monod et al. 2017</xref>). Hemi-mating plug developed from the basal carina (14A-5, 6), distal barb margin with 14 elongated spinules (Fig. <xref ref-type="fig" rid="F14">14B</xref>–<xref ref-type="fig" rid="F10">10</xref>). Basal carina posterior surface or basal plate (<xref ref-type="bibr" rid="B12">González-Santillán and Prendini 2013</xref>) rounded with two extensions forming a double wing-like structure and with a second spinoid projection raising towards the opposite side of the wing-like structure (Fig. <xref ref-type="fig" rid="F14">14B</xref>–<xref ref-type="fig" rid="F7">7</xref>). Distal barb with one strongly sclerotized spine localized on the lateral surface pointing backwards (Fig. <xref ref-type="fig" rid="F14">14B</xref>–<xref ref-type="fig" rid="F8">8</xref>). Base of the distal barb with a spatulated strongly sclerotized projection on contralateral surface (Fig. <xref ref-type="fig" rid="F14">14B</xref>–<xref ref-type="fig" rid="F11">11</xref>). Distal barb 1.5× longer than the basal plate. Subex with two structures (Figs <xref ref-type="fig" rid="F14">14A</xref>–<xref ref-type="fig" rid="F6">6</xref>, B-12, 15A-6, B6), the pouch-like invagination, rounded with two sharp projections situated on the posterior aspect (Figs <xref ref-type="fig" rid="F14">14B</xref>–<xref ref-type="fig" rid="F12">12</xref>, <xref ref-type="fig" rid="F15">15B</xref>–<xref ref-type="fig" rid="F6">6</xref>) and connects to the anterior aspect with the sperm duct, a spatulated projection adjacent to the capsular foramen (Figs <xref ref-type="fig" rid="F14">14B</xref>–<xref ref-type="fig" rid="F13">13</xref>, <xref ref-type="fig" rid="F15">15A</xref>–<xref ref-type="fig" rid="F7">7</xref>, B-4). Terminal membrane, thick, tightly connects the tectum (Fig. <xref ref-type="fig" rid="F15">15A</xref>–<xref ref-type="fig" rid="F3">3</xref>), basal carina, and subex (Fig. <xref ref-type="fig" rid="F14">14B–14</xref>). Truncal flexure prominent (Fig. <xref ref-type="fig" rid="F14">14A</xref>–<xref ref-type="fig" rid="F4">4</xref>). Measurements: lamina, 3.22; trunk, 2.46; dorsal trough/laminar hooks, 0.81; ventral trough/laminar hook, 0.34; distal barb, 1.26; basal plate, 1.96; pedicel 1.17.</p><fig id="F13" position="float" orientation="portrait"><object-id xmlns:xlink="http://www.w3.org/1999/xlink" content-type="doi" xlink:type="simple">10.3897/zookeys.1243.146978.figure13</object-id><object-id xmlns:xlink="http://www.w3.org/1999/xlink" content-type="arpha" xlink:type="simple">068BA8BA-6B23-56E6-B910-F01C99C7F50D</object-id><label>Figure 13.</label><caption><p><italic><tp:taxon-name><tp:taxon-name-part taxon-name-part-type="genus" reg="Mesomexovis">Mesomexovis</tp:taxon-name-part><tp:taxon-name-part taxon-name-part-type="species" reg="caxcan">caxcan</tp:taxon-name-part></tp:taxon-name></italic> sp. nov. Dextral hemispermatophore in toto <bold>A</bold> lateral aspect <bold>B</bold> contra-lateral aspect with partial dissected hemi-mating plug. Scale bar: 1 mm.</p></caption><graphic xmlns:xlink="http://www.w3.org/1999/xlink" xlink:href="zookeys-1243-241_article-146978__-g013.jpg" position="float" orientation="portrait" xlink:type="simple" id="oo_1362668.jpg"><uri content-type="original_file" xlink:type="simple">https://binary.pensoft.net/fig/1362668</uri></graphic></fig><fig id="F14" position="float" orientation="portrait"><object-id xmlns:xlink="http://www.w3.org/1999/xlink" content-type="doi" xlink:type="simple">10.3897/zookeys.1243.146978.figure14</object-id><object-id xmlns:xlink="http://www.w3.org/1999/xlink" content-type="arpha" xlink:type="simple">EBB8CA46-F212-5D70-BAF9-CFAEE5E7D535</object-id><label>Figure 14.</label><caption><p><italic><tp:taxon-name><tp:taxon-name-part taxon-name-part-type="genus" reg="Mesomexovis">Mesomexovis</tp:taxon-name-part><tp:taxon-name-part taxon-name-part-type="species" reg="caxcan">caxcan</tp:taxon-name-part></tp:taxon-name></italic> sp. nov. Dextral hemispermatophore, capsule zoom with hemi-mating plug cleared showing microstructures <bold>A</bold> contra-lateral aspect <bold>B</bold> zoom of contra-lateral aspect. Numbers: 1. Laminar hook. 2. Laminar base notch. 3. Contralateral though. 4. Truncal flexure. 5. Hemi-mating plug (Basal carina). 6. Subex. 7. Basal piece of hemi-mating plug. 8. Lateral spine. 9. Distal barb. 10. Distal retro-barbed margin. 11. Spatulated projection. 12. Pouch-like invagination. 13. Sperm duct. 14. Terminal membrane. Scale bars: 0.5 mm.</p></caption><graphic xmlns:xlink="http://www.w3.org/1999/xlink" xlink:href="zookeys-1243-241_article-146978__-g014.jpg" position="float" orientation="portrait" xlink:type="simple" id="oo_1362671.jpg"><uri content-type="original_file" xlink:type="simple">https://binary.pensoft.net/fig/1362671</uri></graphic></fig><fig id="F15" position="float" orientation="portrait"><object-id xmlns:xlink="http://www.w3.org/1999/xlink" content-type="doi" xlink:type="simple">10.3897/zookeys.1243.146978.figure15</object-id><object-id xmlns:xlink="http://www.w3.org/1999/xlink" content-type="arpha" xlink:type="simple">B58C0379-02B7-5DD6-9F27-A94B50BBB55E</object-id><label>Figure 15.</label><caption><p><italic><tp:taxon-name><tp:taxon-name-part taxon-name-part-type="genus" reg="Mesomexovis">Mesomexovis</tp:taxon-name-part><tp:taxon-name-part taxon-name-part-type="species" reg="caxcan">caxcan</tp:taxon-name-part></tp:taxon-name></italic> sp. nov. Sinistral hemispermatophore with hemi-mating plug removed showing microstructures <bold>A</bold> contra-lateral aspect <bold>B</bold> anterior aspect <bold>C</bold> lateral aspect. Numbers: 1. Laminar hook. 2. Contralateral though. 3. Tectum. 4. Capsular foramen. 5. Lateral through. 6. Pouch-like invagination. 7. Sperm duct. Scale bars: 1 mm.</p></caption><graphic xmlns:xlink="http://www.w3.org/1999/xlink" xlink:href="zookeys-1243-241_article-146978__-g015.jpg" position="float" orientation="portrait" xlink:type="simple" id="oo_1362674.jpg"><uri content-type="original_file" xlink:type="simple">https://binary.pensoft.net/fig/1362674</uri></graphic></fig><p><bold><italic>Pectines</italic></bold>: longer than distal edge of coxa IV (♂) or at the level of distal edge of coxa IV (♀). Basal piece with median notch deep (Fig. <xref ref-type="fig" rid="F16">16</xref>). Marginal lamella consists of three sclerites, medial lamella proximally fuses distally progressively forming conspicuous 14 or 15 (♂), or 12 or 13 (♀) beads. Fulcra with 19–21 (♂), 17–20 (♀) beads. Pectinal tooth count 20–22 (♂) or 18–21 (♀).</p><fig id="F16" position="float" orientation="portrait"><object-id xmlns:xlink="http://www.w3.org/1999/xlink" content-type="doi" xlink:type="simple">10.3897/zookeys.1243.146978.figure16</object-id><object-id xmlns:xlink="http://www.w3.org/1999/xlink" content-type="arpha" xlink:type="simple">9B566371-B149-5663-ABF4-5ECC68DC454F</object-id><label>Figure 16.</label><caption><p><italic><tp:taxon-name><tp:taxon-name-part taxon-name-part-type="genus" reg="Mesomexovis">Mesomexovis</tp:taxon-name-part><tp:taxon-name-part taxon-name-part-type="species" reg="caxcan">caxcan</tp:taxon-name-part></tp:taxon-name></italic> sp. nov. Ventral aspect of coxosternal region, pectines, and mesosomal segments I–III <bold>A</bold> male <bold>B</bold> female. Scale bar: 1 mm.</p></caption><graphic xmlns:xlink="http://www.w3.org/1999/xlink" xlink:href="zookeys-1243-241_article-146978__-g016.jpg" position="float" orientation="portrait" xlink:type="simple" id="oo_1362677.jpg"><uri content-type="original_file" xlink:type="simple">https://binary.pensoft.net/fig/1362677</uri></graphic></fig><p><bold><italic>Tergites</italic></bold>: pretergites and postergites matte proximally, postergites distally shagreened. Tergites I–VI dorsal median and ventral submedian carinae vestigial, expressed by few moderate or minute distal granules (♂), or granular (♀) (Fig. <xref ref-type="fig" rid="F5">5</xref>). Tergite VII with intercarinal surfaces shagreened; dorsal median carina costate-granular expressed on proximal half of the postergite; dorsal submedian vestigial expressed as a short, oblique, proximal row of granules; dorsal lateral and lateral supramedian granular, merging proximally creating a semi ring of strong serrated granulation.</p><p><bold><italic>Sternites</italic></bold>: I–VI smooth, matte in (♂), in ♀ finely punctuated, and lustrous (Fig. <xref ref-type="fig" rid="F17">17</xref>). Sternite V distal margin with a triangular, whitish glandular area (♂) or (♀) homogeneously colored. Sternite VII matte laterally and punctuated smooth ventrally; ventral lateral carinae partial, granular, expressed on median third; ventral submedian obsolete expressed by three pairs of macrosetae. Spiracle elongated, slit-like, ~ 3× longer than wide.</p><fig id="F17" position="float" orientation="portrait"><object-id xmlns:xlink="http://www.w3.org/1999/xlink" content-type="doi" xlink:type="simple">10.3897/zookeys.1243.146978.figure17</object-id><object-id xmlns:xlink="http://www.w3.org/1999/xlink" content-type="arpha" xlink:type="simple">E7AFD662-2816-5DCB-992B-19D73E31ECE8</object-id><label>Figure 17.</label><caption><p><italic><tp:taxon-name><tp:taxon-name-part taxon-name-part-type="genus" reg="Mesomexovis">Mesomexovis</tp:taxon-name-part><tp:taxon-name-part taxon-name-part-type="species" reg="caxcan">caxcan</tp:taxon-name-part></tp:taxon-name></italic> sp. nov. Metasomal segments I–V <bold>A</bold> dorsal aspect <bold>B</bold> lateral aspect <bold>C</bold> ventral aspect. Scale bar: 2 mm.</p></caption><graphic xmlns:xlink="http://www.w3.org/1999/xlink" xlink:href="zookeys-1243-241_article-146978__-g017.jpg" position="float" orientation="portrait" xlink:type="simple" id="oo_1362680.jpg"><uri content-type="original_file" xlink:type="simple">https://binary.pensoft.net/fig/1362680</uri></graphic></fig><p><bold><italic>Metasoma</italic></bold>: 1.82/1.49× longer than mesosoma. Segments I–V, respectively 0.84, 1.03/0.95, 1.13/1.03, 1.50/1.34, 2.30/2.06× longer than wider; V, 1.30/1.16× wider than telson vesicle. Segments I–V, dorsal and lateral intercarinal surface with fields of scatter granules medially (Fig. <xref ref-type="fig" rid="F17">17</xref>), ventral surface of metasomal segment I and III smooth with few small granules, IV and V smooth with few fields of granules medially more so on V; dorsal lateral and lateral median carinae on I–IV, moderately serrated; lateral median carina on IV distal terminus expanded or flared laterally forming a triangular projection (Fig. <xref ref-type="fig" rid="F17">17A, B</xref>); dorsal lateral carina on V proximally third strongly serrated, becoming weaker and crenulated with irregular clusters of crenulations medially, moniliform distally; lateral inframedian carina on I complete serrated; on II incomplete serrated, becoming weaker proximally, present in distal third; on III incomplete serrated, present in distal fourth; on IV and V absent (Fig. <xref ref-type="fig" rid="F17">17B</xref>); ventral lateral carina on I–V strongly serrate (Fig. <xref ref-type="fig" rid="F17">17C</xref>); ventral submedian carina on I costate and smooth, on II costate and smooth on with distal end crenulate, on III weakly costate and smooth on two proximal thirds distal third crenulate, on IV proximal half smooth, distal half serrated, on V absent; ventral median carina on V strongly serrate (Fig. <xref ref-type="fig" rid="F18">18C</xref>). Macrosetal counts on carinae of segments I–V, respectively: Dorsal lateral, 1:3:3:3:5; lateral median, 2:3:3:4:5; lateral inframedian, 2:1:1:0:0; ventral lateral, 3:4:4:4-6:10, setae on V positioned laterally to the carinae instead on the carina; ventral submedian, 3:3:3:3-5:6; ventral sublateral, 2. Accessories macrosetae absent.</p><fig id="F18" position="float" orientation="portrait"><object-id xmlns:xlink="http://www.w3.org/1999/xlink" content-type="doi" xlink:type="simple">10.3897/zookeys.1243.146978.figure18</object-id><object-id xmlns:xlink="http://www.w3.org/1999/xlink" content-type="arpha" xlink:type="simple">676C9951-1797-5ACF-85BC-ADC6CD831839</object-id><label>Figure 18.</label><caption><p><italic><tp:taxon-name><tp:taxon-name-part taxon-name-part-type="genus" reg="Mesomexovis">Mesomexovis</tp:taxon-name-part><tp:taxon-name-part taxon-name-part-type="species" reg="caxcan">caxcan</tp:taxon-name-part></tp:taxon-name></italic> sp. nov. Telson, lateral aspect <bold>A</bold> male <bold>B</bold> female Scale bar: 1 mm.</p></caption><graphic xmlns:xlink="http://www.w3.org/1999/xlink" xlink:href="zookeys-1243-241_article-146978__-g018.jpg" position="float" orientation="portrait" xlink:type="simple" id="oo_1362683.jpg"><uri content-type="original_file" xlink:type="simple">https://binary.pensoft.net/fig/1362683</uri></graphic></fig><p><bold><italic>Telson</italic></bold>: vesicle 1.70/1.46× longer than wide; 1.83/2.01× longer than aculeus; elongated, dorsal surface smooth to moderately granular (♂) or comparatively more globose and more granular (♀) (Fig. <xref ref-type="fig" rid="F18">18A, B</xref>). Subaculear tubercle moderately broad and low. Microserration on laterobasal aculeus 3–5 (♂), or 2–3 (♀) (<xref ref-type="bibr" rid="B7">Fet et al. 2006</xref>).</p></tp:treatment-sec><tp:treatment-sec sec-type="distribution" id="SECID0EKCCI"><title>Distribution and ecology.</title><p><italic><tp:taxon-name><tp:taxon-name-part taxon-name-part-type="genus" reg="Mesomexovis">Mesomexovis</tp:taxon-name-part><tp:taxon-name-part taxon-name-part-type="species" reg="caxcan">caxcan</tp:taxon-name-part></tp:taxon-name></italic> sp. nov. is distributed along Jalisco’s littoral and Colima. Inhabits tropical dry forest, including tropical deciduous forest and tropical broadleaf forest. This species was identified as a lapidicolous (<xref ref-type="bibr" rid="B10">González-Santillán 2004</xref>), although we found that the prolateral ventral carina on legs III and IV are armed with three, proximal, stout macrosetae (Fig. <xref ref-type="fig" rid="F12">12</xref>), which are characteristic of fossorial scorpions. At the <abbrev xmlns:xlink="http://www.w3.org/1999/xlink" content-type="institution" xlink:title="Estación de Biología Chamela" id="ABBRID0EDDCI" xlink:type="simple">EBC</abbrev>, the species is commonly found under rocks and rotten logs, although during recent fieldwork we observed females using abandoned burrows in a sit-and-wait foraging strategy. Males exhibit increased surface activity during the rainy season and thus are easily spotted during the night using ultraviolet detection.</p></tp:treatment-sec><tp:treatment-sec sec-type="remarks" id="SECID0EIDCI"><title>Remarks.</title><p><xref ref-type="bibr" rid="B18">López-Granados (2019)</xref> conducted a phylogenetic analysis on specimens from Chamela, Jalisco, and Coquimatlán, Colima that formed a monophyletic group with two synapomorphies, body color brownish and ventral surface of metasomal segment V with setae basis pigmented and areolas unpigmented. Granados-López observed that the number of setae on the carinae was lower in this species than in others. For instance, <italic><tp:taxon-name><tp:taxon-name-part taxon-name-part-type="genus" reg="Mesomexovis">M.</tp:taxon-name-part><tp:taxon-name-part taxon-name-part-type="species" reg="caxcan">caxcan</tp:taxon-name-part></tp:taxon-name></italic> sp. nov. had only five setae on the fifth segment carina, whereas other species had as many as 12 (<xref ref-type="bibr" rid="B18">López-Granados 2019</xref>). The author diagnosed the clade with the following features: the carina on the pedipalp manus and the first three ventral segments of the metasoma tended to be costate to crenulate. Our observations confirm these features in all examined Chamela specimens. <xref ref-type="bibr" rid="B18">López-Granados (2019)</xref> identified seven clades that potentially represent undescribed species, among which <italic><tp:taxon-name><tp:taxon-name-part taxon-name-part-type="genus" reg="Mesomexovis">M.</tp:taxon-name-part><tp:taxon-name-part taxon-name-part-type="species" reg="caxcan">caxcan</tp:taxon-name-part></tp:taxon-name></italic> sp. nov. is the closest to the outgroup. Remarkably, all clades maintain a constant pattern with their distribution. <italic><tp:taxon-name><tp:taxon-name-part taxon-name-part-type="genus" reg="Mesomexovis">Mesomexovis</tp:taxon-name-part><tp:taxon-name-part taxon-name-part-type="species" reg="caxcan">caxcan</tp:taxon-name-part></tp:taxon-name></italic> sp. nov. represents the first divergent clade and occupies the northern limit of distribution range of the species complex. The remaining clades follow a laddered arrangement from the more ancient to the more recently divergent clade following a distribution north-south on the Pacific lowland biogeographic province identified by <xref ref-type="bibr" rid="B22">Morrone et al. (2017)</xref>. <xref ref-type="bibr" rid="B14">González-Santillán et al. (2024)</xref> concluded that genetically, the specimens from Jalisco and Colima are not conspecific with the specimens identified as <italic><tp:taxon-name><tp:taxon-name-part taxon-name-part-type="genus" reg="Mesomexovis">M.</tp:taxon-name-part><tp:taxon-name-part taxon-name-part-type="species" reg="occidentalis">occidentalis</tp:taxon-name-part></tp:taxon-name></italic> (<xref ref-type="bibr" rid="B13">González-Santillán and Prendini 2015</xref>), confirming the earlier observation of <xref ref-type="bibr" rid="B30">Sissom (1989)</xref>. These observations justify the description of <italic><tp:taxon-name><tp:taxon-name-part taxon-name-part-type="genus" reg="Mesomexovis">M.</tp:taxon-name-part><tp:taxon-name-part taxon-name-part-type="species" reg="caxcan">caxcan</tp:taxon-name-part></tp:taxon-name></italic> sp. nov. from a morphological, biogeographical, and genetic perspective.</p></tp:treatment-sec><tp:treatment-sec sec-type="etymology" id="SECID0EBGCI"><title>Etymology.</title><p>The species name <italic>caxcan</italic> is derived from the name of one of the original nomadic groups of Chichimeca peoples that occupied the arid land of northern Mexico. The name is a noun in apposition.</p></tp:treatment-sec><tp:treatment-sec><!--Section generated to contain objects referenced in tp:taxon-treatment.--><fig id="F1" position="float" orientation="portrait"><object-id xmlns:xlink="http://www.w3.org/1999/xlink" content-type="doi" xlink:type="simple">10.3897/zookeys.1243.146978.figure1</object-id><object-id xmlns:xlink="http://www.w3.org/1999/xlink" content-type="arpha" xlink:type="simple">0BD9A06D-1A76-5B74-ACDD-87874646ADBD</object-id><label>Figure 1.</label><caption><p>Panoramic view of the tropical deciduous forest at Estación de Biología Chamela <bold>A</bold> dry season <bold>B</bold> rainy season.</p></caption><graphic xmlns:xlink="http://www.w3.org/1999/xlink" xlink:href="zookeys-1243-241_article-146978__-g001.jpg" position="float" orientation="portrait" xlink:type="simple" id="oo_1362651.jpg"><uri content-type="original_file" xlink:type="simple">https://binary.pensoft.net/fig/1362651</uri></graphic></fig><fig id="F2" position="float" orientation="portrait"><object-id xmlns:xlink="http://www.w3.org/1999/xlink" content-type="doi" xlink:type="simple">10.3897/zookeys.1243.146978.figure2</object-id><object-id xmlns:xlink="http://www.w3.org/1999/xlink" content-type="arpha" xlink:type="simple">913C809C-347D-5023-91E7-7CA44527C1BA</object-id><label>Figure 2.</label><caption><p><italic><tp:taxon-name><tp:taxon-name-part taxon-name-part-type="genus" reg="Centruroides">Centruroides</tp:taxon-name-part><tp:taxon-name-part taxon-name-part-type="species" reg="chamela">chamela</tp:taxon-name-part></tp:taxon-name></italic> Ponce-Saavedra &amp; Francke, 2011. Live habitus of adult specimens from <abbrev xmlns:xlink="http://www.w3.org/1999/xlink" content-type="institution" xlink:title="Estación de Biología Chamela" id="ABBRID0EQAAE" xlink:type="simple">EBC</abbrev><bold>A</bold> female <bold>B</bold> male.</p></caption><graphic xmlns:xlink="http://www.w3.org/1999/xlink" xlink:href="zookeys-1243-241_article-146978__-g002.jpg" position="float" orientation="portrait" xlink:type="simple" id="oo_1362652.jpg"><uri content-type="original_file" xlink:type="simple">https://binary.pensoft.net/fig/1362652</uri></graphic></fig><fig id="F3" position="float" orientation="portrait"><object-id xmlns:xlink="http://www.w3.org/1999/xlink" content-type="doi" xlink:type="simple">10.3897/zookeys.1243.146978.figure3</object-id><object-id xmlns:xlink="http://www.w3.org/1999/xlink" content-type="arpha" xlink:type="simple">36146FAC-0EB8-5E1C-875F-81F5E4C467DC</object-id><label>Figure 3.</label><caption><p><italic><tp:taxon-name><tp:taxon-name-part taxon-name-part-type="genus" reg="Centruroides">Centruroides</tp:taxon-name-part><tp:taxon-name-part taxon-name-part-type="species" reg="elegans">elegans</tp:taxon-name-part></tp:taxon-name></italic> (Thorell, 1876). Live habitus of adult specimens from <abbrev xmlns:xlink="http://www.w3.org/1999/xlink" content-type="institution" xlink:title="Estación de Biología Chamela" id="ABBRID0EEJAE" xlink:type="simple">EBC</abbrev><bold>A</bold> male <bold>B</bold> female.</p></caption><graphic xmlns:xlink="http://www.w3.org/1999/xlink" xlink:href="zookeys-1243-241_article-146978__-g003.jpg" position="float" orientation="portrait" xlink:type="simple" id="oo_1362653.jpg"><uri content-type="original_file" xlink:type="simple">https://binary.pensoft.net/fig/1362653</uri></graphic></fig><fig id="F4" position="float" orientation="portrait"><object-id xmlns:xlink="http://www.w3.org/1999/xlink" content-type="doi" xlink:type="simple">10.3897/zookeys.1243.146978.figure4</object-id><object-id xmlns:xlink="http://www.w3.org/1999/xlink" content-type="arpha" xlink:type="simple">3B4084DF-3064-5184-B945-5DF90A5DD3E5</object-id><label>Figure 4.</label><caption><p><bold>A</bold><italic><tp:taxon-name><tp:taxon-name-part taxon-name-part-type="genus" reg="Konetontli">Konetontli</tp:taxon-name-part><tp:taxon-name-part taxon-name-part-type="species" reg="chamelaensis">chamelaensis</tp:taxon-name-part></tp:taxon-name></italic> (Williams, 1986) and <bold>B</bold><italic><tp:taxon-name><tp:taxon-name-part taxon-name-part-type="genus" reg="Thorellius">Thorellius</tp:taxon-name-part><tp:taxon-name-part taxon-name-part-type="species" reg="intrepidus">intrepidus</tp:taxon-name-part></tp:taxon-name></italic> (Thorell, 1876). Live habitus of adult male specimens from <abbrev xmlns:xlink="http://www.w3.org/1999/xlink" content-type="institution" xlink:title="Estación de Biología Chamela" id="ABBRID0ELPAE" xlink:type="simple">EBC</abbrev> showing the size difference between the two species.</p></caption><graphic xmlns:xlink="http://www.w3.org/1999/xlink" xlink:href="zookeys-1243-241_article-146978__-g004.jpg" position="float" orientation="portrait" xlink:type="simple" id="oo_1362654.jpg"><uri content-type="original_file" xlink:type="simple">https://binary.pensoft.net/fig/1362654</uri></graphic></fig></tp:treatment-sec><ref-list><ref id="B19"><mixed-citation xmlns:xlink="http://www.w3.org/1999/xlink" xlink:type="simple"><person-group><name name-style="western"><surname>Loria</surname><given-names>SF</given-names></name><name name-style="western"><surname>Prendini</surname><given-names>L</given-names></name></person-group> (<year>2014</year>) Homology of the lateral eyes of <tp:taxon-name><tp:taxon-name-part taxon-name-part-type="order">scorpiones</tp:taxon-name-part></tp:taxon-name>: A six-ocellus model. PLOS ONE 9(12): e112913. <ext-link xlink:href="10.1371/journal.pone.0112913" ext-link-type="doi" xlink:type="simple">https://doi.org/10.1371/journal.pone.0112913</ext-link></mixed-citation></ref><ref id="B21"><mixed-citation xmlns:xlink="http://www.w3.org/1999/xlink" xlink:type="simple"><person-group><name name-style="western"><surname>Monod</surname><given-names>L</given-names></name><name name-style="western"><surname>Cauwet</surname><given-names>L</given-names></name><name name-style="western"><surname>González-Santillán</surname><given-names>E</given-names></name><name name-style="western"><surname>Huber</surname><given-names>S</given-names></name></person-group> (<year>2017</year>) <article-title>The male sexual apparatus in the order <tp:taxon-name><tp:taxon-name-part taxon-name-part-type="order">Scorpiones</tp:taxon-name-part></tp:taxon-name> (<tp:taxon-name><tp:taxon-name-part taxon-name-part-type="class">Arachnida</tp:taxon-name-part></tp:taxon-name>): A comparative study of functional morphology as a tool to define hypotheses of homology.</article-title><source>Frontiers in Zoology</source><volume>14</volume>(<issue>1</issue>): <fpage>1</fpage>–<lpage>48</lpage>. <ext-link xlink:href="10.1186/s12983-017-0231-z" ext-link-type="doi" xlink:type="simple">https://doi.org/10.1186/s12983-017-0231-z</ext-link></mixed-citation></ref><ref id="B12"><mixed-citation xmlns:xlink="http://www.w3.org/1999/xlink" xlink:type="simple"><person-group><name name-style="western"><surname>González-Santillán</surname><given-names>E</given-names></name><name name-style="western"><surname>Prendini</surname><given-names>L</given-names></name></person-group> (<year>2013</year>) <article-title>Redefinition and generic revision of the North American vaejovid scorpion subfamily <tp:taxon-name><tp:taxon-name-part taxon-name-part-type="subfamily">Syntropinae</tp:taxon-name-part></tp:taxon-name> Kraepelin, 1905, with descriptions of six new genera.</article-title><source>Bulletin of the American Museum of Natural History</source><volume>382</volume>: <fpage>1</fpage>–<lpage>71</lpage>. <ext-link xlink:href="10.1206/830.1" ext-link-type="doi" xlink:type="simple">https://doi.org/10.1206/830.1</ext-link></mixed-citation></ref><ref id="B7"><mixed-citation xmlns:xlink="http://www.w3.org/1999/xlink" xlink:type="simple"><person-group><name name-style="western"><surname>Fet</surname><given-names>V</given-names></name><name name-style="western"><surname>Soleglad</surname><given-names>ME</given-names></name><name name-style="western"><surname>Brewer</surname><given-names>MS</given-names></name></person-group> (<year>2006</year>) <article-title>Laterobasal aculear serrations (LAS) in scorpion family <tp:taxon-name><tp:taxon-name-part taxon-name-part-type="family">Vaejovidae</tp:taxon-name-part></tp:taxon-name> (<tp:taxon-name><tp:taxon-name-part taxon-name-part-type="order">Scorpiones</tp:taxon-name-part></tp:taxon-name>: <tp:taxon-name><tp:taxon-name-part taxon-name-part-type="superfamily">Chactoidea</tp:taxon-name-part></tp:taxon-name>).</article-title><source>Euscorpius</source><volume>45</volume>(<issue>45</issue>): <fpage>1</fpage>–<lpage>19</lpage>. <ext-link xlink:href="10.18590/euscorpius.2006.vol2006.iss45.1" ext-link-type="doi" xlink:type="simple">https://doi.org/10.18590/euscorpius.2006.vol2006.iss45.1</ext-link></mixed-citation></ref><ref id="B10"><mixed-citation xmlns:xlink="http://www.w3.org/1999/xlink" xlink:type="simple"><person-group><name name-style="western"><surname>González-Santillán</surname><given-names>E</given-names></name></person-group> (<year>2004</year>) Diversidad, taxonomía y habitat de alacranes. In: Farcía-Aldrete AN, Ayala R (Eds) Artropodos de Chamela, Universidad Nacional Autónoma de México, Ciudad de México, 25–35.</mixed-citation></ref><ref id="B18"><mixed-citation xmlns:xlink="http://www.w3.org/1999/xlink" xlink:type="simple"><person-group><name name-style="western"><surname>López-Granados</surname><given-names>J</given-names></name></person-group> (<year>2019</year>) Análisis filogenético del complejo de especies <italic><tp:taxon-name><tp:taxon-name-part taxon-name-part-type="genus"/><tp:taxon-name-part taxon-name-part-type="species">occidentalis</tp:taxon-name-part></tp:taxon-name></italic> del género <italic><tp:taxon-name><tp:taxon-name-part taxon-name-part-type="genus">Mesomexovis</tp:taxon-name-part></tp:taxon-name></italic> González-Santillán y Prendini, 2013 (<tp:taxon-name><tp:taxon-name-part taxon-name-part-type="order">Scorpiones</tp:taxon-name-part></tp:taxon-name>: <tp:taxon-name><tp:taxon-name-part taxon-name-part-type="family">Vaejovidae</tp:taxon-name-part></tp:taxon-name>) basado en evidencia morfológica. Tesis de licenciatura. Facultad de Ciencias, UNAM, México.</mixed-citation></ref><ref id="B22"><mixed-citation xmlns:xlink="http://www.w3.org/1999/xlink" xlink:type="simple"><person-group><name name-style="western"><surname>Morrone</surname><given-names>J</given-names></name><name name-style="western"><surname>Escalante</surname><given-names>T</given-names></name><name name-style="western"><surname>Rodríguez-Tapia</surname><given-names>G</given-names></name></person-group> (<year>2017</year>) <article-title>Mexican biogeographic provinces: Map and shapefiles.</article-title><source>Zootaxa</source><volume>4277</volume>(<issue>2</issue>): <fpage>277</fpage>–<lpage>279</lpage>. <ext-link xlink:href="10.11646/zootaxa.4277.2.8" ext-link-type="doi" xlink:type="simple">https://doi.org/10.11646/zootaxa.4277.2.8</ext-link></mixed-citation></ref><ref id="B14"><mixed-citation xmlns:xlink="http://www.w3.org/1999/xlink" xlink:type="simple"><person-group><name name-style="western"><surname>González-Santillán</surname><given-names>E</given-names></name><name name-style="western"><surname>Valdez-Velázquez</surname><given-names>LL</given-names></name><name name-style="western"><surname>Delgado-Hernández</surname><given-names>O</given-names></name><name name-style="western"><surname>Cid-Uribe</surname><given-names>JI</given-names></name><name name-style="western"><surname>Romero-Gutiérrez</surname><given-names>MT</given-names></name><name name-style="western"><surname>Possani</surname><given-names>LD</given-names></name></person-group> (<year>2024</year>) <article-title>A multigene approach to identify the scorpion species (<tp:taxon-name><tp:taxon-name-part taxon-name-part-type="class">Arachnida</tp:taxon-name-part></tp:taxon-name>: <tp:taxon-name><tp:taxon-name-part taxon-name-part-type="order">Scorpiones</tp:taxon-name-part></tp:taxon-name>) of Colima, Mexico, with comments on their venom diversity.</article-title><source>Revista Mexicana de Biodiversidad</source><volume>95</volume>: <fpage>1</fpage>–<lpage>20</lpage>. <ext-link xlink:href="10.22201/ib.20078706e.2024.95.5373" ext-link-type="doi" xlink:type="simple">https://doi.org/10.22201/ib.20078706e.2024.95.5373</ext-link></mixed-citation></ref><ref id="B13"><mixed-citation xmlns:xlink="http://www.w3.org/1999/xlink" xlink:type="simple"><person-group><name name-style="western"><surname>González-Santillán</surname><given-names>E</given-names></name><name name-style="western"><surname>Prendini</surname><given-names>L</given-names></name></person-group> (<year>2015</year>) <article-title>Systematic revision of the North American Syntropine Vaejovid scorpions with a subaculear tubercle, <italic><tp:taxon-name><tp:taxon-name-part taxon-name-part-type="genus">Konetontli</tp:taxon-name-part></tp:taxon-name></italic> González-Santillán and Prendini, 2013.</article-title><source>Bulletin of the American Museum of Natural History</source><volume>397</volume>: <fpage>1</fpage>–<lpage>78</lpage>. <ext-link xlink:href="10.1206/907.1" ext-link-type="doi" xlink:type="simple">https://doi.org/10.1206/907.1</ext-link></mixed-citation></ref><ref id="B30"><mixed-citation xmlns:xlink="http://www.w3.org/1999/xlink" xlink:type="simple"><person-group><name name-style="western"><surname>Sissom</surname><given-names>WD</given-names></name></person-group> (<year>1989</year>) <article-title>Redescription of <italic><tp:taxon-name><tp:taxon-name-part taxon-name-part-type="genus">Vaejovis</tp:taxon-name-part><tp:taxon-name-part taxon-name-part-type="species">occidentalis</tp:taxon-name-part></tp:taxon-name></italic> Hoffmann with a revised diagnosis for <italic><tp:taxon-name><tp:taxon-name-part taxon-name-part-type="genus">Vaejovis</tp:taxon-name-part><tp:taxon-name-part taxon-name-part-type="species">subcristatus</tp:taxon-name-part></tp:taxon-name></italic> Pocock (<tp:taxon-name><tp:taxon-name-part taxon-name-part-type="order">Scorpiones</tp:taxon-name-part></tp:taxon-name>: <tp:taxon-name><tp:taxon-name-part taxon-name-part-type="family">Vaejovidae</tp:taxon-name-part></tp:taxon-name>).</article-title><source>Revue Arachnologique</source><volume>8</volume>: <fpage>179</fpage>–<lpage>187</lpage>.</mixed-citation></ref></ref-list></tp:taxon-treatment>
